# Supplementary material for: Functional Characterization of AfBBX from Amorpha fruticosa in Enhancing Osmotic and Salt–Alkali Tolerance in Transgenic Tobacco
Source: Int J Mol Sci. 2026 May 28;27(11):4902. doi: 10.3390/ijms27114902 (PMC13256605; doi:10.3390/ijms27114902)
Supplement: Supplementary file 1 [file ijms-27-04902-s001.zip]

Archive with 19 entries (18 files):
- Supplementary/
- Supplementary/10B.spv
- Supplementary/11B.spv
- Supplementary/9B.spv
- Supplementary/Data 9.xlsx
- Supplementary/Data-Figure5.xlsx
- Supplementary/Data-Figure6-8.xlsx
- Supplementary/Data10.xlsx
- Supplementary/Data11.xlsx
- Supplementary/Figure10.xlsx
- Supplementary/Figure11.xlsx
- Supplementary/Figure5.xlsx
- Supplementary/Figure6.xlsx
- Supplementary/Figure7.xlsx
- Supplementary/Figure8.xlsx
- Supplementary/Figure9.xlsx
- Supplementary/Project1.prism
- Supplementary/Supplementary1.pptx
- Supplementary/Supplementary2.pdf
