# Supplementary material for: Functional Characterization of AfBBX from Amorpha fruticosa in Enhancing Osmotic and Salt–Alkali Tolerance in Transgenic Tobacco
Source: Int J Mol Sci. 2026 May 28;27(11):4902. doi: 10.3390/ijms27114902 (PMC13256605; doi:10.3390/ijms27114902)
Supplement: Supplementary file 1 [file ijms-27-04902-s001.zip › Supplementary/Data 9.xlsx]

## Sheet: 9bGAI
WT	0day	Control	0.55	0.03	0.556854	0.576806	0.622783
WT	0day	Control	0.55	0.03	0.545918	0.572947	0.648177
WT	0day	Control	0.55	0.03	0.539849	0.541328	0.626021
WT	0day	Control	0.55	0.03	0.532594	0.622061	0.635487
WT	0day	Control	0.55	0.03	0.586209	0.593149	0.608227
WT	0day	Experiment	0.59	0.04	0.600684	0.606462	0.583294
WT	0day	Experiment	0.59	0.04	0.559287	0.606504	0.551755
WT	0day	Experiment	0.59	0.04	0.542613	0.691442	0.503116
WT	0day	Experiment	0.59	0.04	0.576217	0.683788	0.485139
WT	0day	Experiment	0.59	0.04	0.621619	0.647434	0.538721
WT	7day	Control	0.61	0.02	0.620183	0.636254	0.37458
WT	7day	Control	0.61	0.02	0.616732	0.665024	0.419446
WT	7day	Control	0.61	0.02	0.622006	0.732439	0.418098
WT	7day	Control	0.61	0.02	0.618655	0.656617	0.430613
WT	7day	Control	0.61	0.02	0.606872	0.673081	0.358716
WT	7day	Experiment	0.35	0.05	0.359411	0.40863	0.535121
WT	7day	Experiment	0.35	0.05	0.357804	0.422373	0.599534
WT	7day	Experiment	0.35	0.05	0.405756	0.422786	0.594607
WT	7day	Experiment	0.35	0.05	0.301862	0.432219	0.64876
WT	7day	Experiment	0.35	0.05	0.414565	0.453166	0.574243
#1	0day	Control	0.58	0.04	0.580036
#1	0day	Control	0.58	0.04	0.579845
#1	0day	Control	0.58	0.04	0.55778
#1	0day	Control	0.58	0.04	0.649456
#1	0day	Control	0.58	0.04	0.576033
#1	0day	Experiment	0.63	0.03	0.603296
#1	0day	Experiment	0.63	0.03	0.596241
#1	0day	Experiment	0.63	0.03	0.616862
#1	0day	Experiment	0.63	0.03	0.603689
#1	0day	Experiment	0.63	0.03	0.630972
#1	7day	Control	0.65	0.03	0.614683
#1	7day	Control	0.65	0.03	0.660932
#1	7day	Control	0.65	0.03	0.64479
#1	7day	Control	0.65	0.03	0.623847
#1	7day	Control	0.65	0.03	0.674049
#1	7day	Experiment	0.43	0.02	0.410545
#1	7day	Experiment	0.43	0.02	0.451808
#1	7day	Experiment	0.43	0.02	0.372348
#1	7day	Experiment	0.43	0.02	0.438582
#1	7day	Experiment	0.43	0.02	0.448454
#2	0day	Control	0.63	0.02	0.635654
#2	0day	Control	0.63	0.02	0.62945
#2	0day	Control	0.63	0.02	0.628978
#2	0day	Control	0.63	0.02	0.636622
#2	0day	Control	0.63	0.02	0.622549
#2	0day	Experiment	0.53	0.05	0.559515
#2	0day	Experiment	0.53	0.05	0.500473
#2	0day	Experiment	0.53	0.05	0.529544
#2	0day	Experiment	0.53	0.05	0.47562
#2	0day	Experiment	0.53	0.05	0.503105
#2	7day	Control	0.43	0.04	0.426828
#2	7day	Control	0.43	0.04	0.559048
#2	7day	Control	0.43	0.04	0.480653
#2	7day	Control	0.43	0.04	0.430466
#2	7day	Control	0.43	0.04	0.407686
#2	7day	Experiment	0.59	0.03	0.643351
#2	7day	Experiment	0.59	0.03	0.626504
#2	7day	Experiment	0.59	0.03	0.548546
#2	7day	Experiment	0.59	0.03	0.569476
#2	7day	Experiment	0.59	0.03	0.567907

## Sheet: 9Cgai
0 day	0.7791	0.05	0.743782	0.751868	1.0433
	0.7791	0.05	0.720442	0.653103	0.94634
	0.7791	0.05	0.791953	0.757889	0.924187
	0.7791	0.05	0.753638	0.774406	0.961632
	0.7791	0.05	0.786639	0.650495	0.920916
7 day	0.4393	0.03	0.451535	0.7609	0.812433
	0.4393	0.03	0.447261	0.66784	0.730949
	0.4393	0.03	0.43356	0.676261	0.847465
	0.4393	0.03	0.404886	0.752877	0.746725
	0.4393	0.03	0.463868	0.748766	0.809951
0 day	0.7097	0.07	0.622822
	0.7097	0.07	0.711376
	0.7097	0.07	0.673915
	0.7097	0.07	0.688609
	0.7097	0.07	0.654697
7 day	0.7017	0.05	0.646853
	0.7017	0.05	0.702561
	0.7017	0.05	0.706187
	0.7017	0.05	0.701183
	0.7017	0.05	0.648747
0 day	0.9647	0.04	0.95746
	0.9647	0.04	0.950647
	0.9647	0.04	0.946408
	0.9647	0.04	0.972573
	0.9647	0.04	0.961333
7 day	0.7851	0.04	0.774612
	0.7851	0.04	0.755882
	0.7851	0.04	0.810375
	0.7851	0.04	0.784363
	0.7851	0.04	0.736072

## Sheet: 9D
	0 day	0.0302	0.0019	0.0263572	0.0300246	0.0248092
		0.0302	0.0019	0.0276374	0.0294061	0.0251355
		0.0302	0.0019	0.0285311	0.0276648	0.0255795
		0.0302	0.0019	0.0315437	0.0271687	0.025428
		0.0302	0.0019	0.028189	0.0253714	0.0228505
	7 day	0.046	0.0024	0.045412	0.038505	0.0342917
		0.046	0.0024	0.0432502	0.0364546	0.0344095
		0.046	0.0024	0.0473398	0.0368639	0.0338637
		0.046	0.0024	0.0454914	0.0377753	0.0348656
		0.046	0.0024	0.0413933	0.0393155	0.0345611
	0 day	0.0274	0.0018	0.0254312
		0.0274	0.0018	0.0264818
		0.0274	0.0018	0.0297843
		0.0274	0.0018	0.0242918
		0.0274	0.0018	0.0245178
	7 day	0.0376	0.0008	0.0381563
		0.0376	0.0008	0.0373863
		0.0376	0.0008	0.0379383
		0.0376	0.0008	0.038398
		0.0376	0.0008	0.0384119
	0 day	0.0242	0.0009	0.0235578
		0.0242	0.0009	0.0240212
		0.0242	0.0009	0.0248849
		0.0242	0.0009	0.0250899
		0.0242	0.0009	0.0249242
	7 day	0.0345	0.0004	0.0349589
		0.0345	0.0004	0.0348267
		0.0345	0.0004	0.0344076
		0.0345	0.0004	0.0335982
		0.0345	0.0004	0.0349637

## Sheet: 9Egai
0 day	1.487	0.161	1.49315	1.54099	1.26921
	1.487	0.161	1.74656	1.53204	1.25499
	1.487	0.161	1.46326	1.53745	1.20492
	1.487	0.161	1.30314	1.5608	1.21423
	1.487	0.161	1.46275	1.54033	1.1549
7 day	2.0547	0.3711	2.03793	2.48436	3.05525
	2.0547	0.3711	1.73218	2.02141	3.04921
	2.0547	0.3711	2.32595	2.6278	3.09282
	2.0547	0.3711	2.16915	2.10099	3.05598
	2.0547	0.3711	2.47816	2.90529	3.16936
0 day	1.5374	0.0371	1.48891
	1.5374	0.0371	1.54072
	1.5374	0.0371	1.53719
	1.5374	0.0371	1.53506
	1.5374	0.0371	1.48835
7 day	2.5213	0.2392	2.92504
	2.5213	0.2392	2.58083
	2.5213	0.2392	2.58989
	2.5213	0.2392	2.28552
	2.5213	0.2392	2.13169
0 day	1.237	0.0585	1.14597
	1.237	0.0585	1.228
	1.237	0.0585	1.34775
	1.237	0.0585	1.16351
	1.237	0.0585	1.26523
7 day	3.0467	0.0441	3.05954
	3.0467	0.0441	3.13177
	3.0467	0.0441	3.05952
	3.0467	0.0441	3.0762
	3.0467	0.0441	3.05096
