# Supplementary material for: Functional Characterization of AfBBX from Amorpha fruticosa in Enhancing Osmotic and Salt–Alkali Tolerance in Transgenic Tobacco
Source: Int J Mol Sci. 2026 May 28;27(11):4902. doi: 10.3390/ijms27114902 (PMC13256605; doi:10.3390/ijms27114902)
Supplement: Supplementary file 1 [file ijms-27-04902-s001.zip › Supplementary/Data-Figure5.xlsx]

## Sheet: BOOK1
				生成随机数
0	WT	100	0.1	99.9901	100.14	100.013
		100	0.1	100.077	99.9429	99.8921
		100	0.1	100.176	99.7434	100.045
		100	0.1	99.8962	100.185	100.023
		100	0.1	99.9711	100.099	100.009
125	WT	78.5	3.2	78.6205	92.9573	90.0747
		78.5	3.2	80.4039	88.8773	95.845
		78.5	3.2	77.5672	89.2867	87.4501
		78.5	3.2	73.9255	94.8595	94.2115
		78.5	3.2	84.2795	93.3799	96.8617
150	WT	8.5	4.1	4.49829	15.4137	39.1823
		8.5	4.1	5.44839	15.4743	32.8677
		8.5	4.1	4.68776	12.0787	23.5453
		8.5	4.1	3.58303	20.9251	34.8292
		8.5	4.1	3.11981	18.07	29.0932
175	WT	4.5	2.1	3.34736	0.486147	10.5573
		4.5	2.1	3.38199	1.42982	9.11599
		4.5	2.1	0.98769	1.44201	8.2335
		4.5	2.1	7.11616	0.704034	5.80535
		4.5	2.1	5.45626	0.931445	9.67612
	#1	100	0.12	100.082
		100	0.12	99.965
		100	0.12	99.9897
		100	0.12	99.6275
		100	0.12	99.8428
	#1	91	4.5	93.4883
		91	4.5	101.637
		91	4.5	92.2469
		91	4.5	85.8618
		91	4.5	86.5536
	#1	16.5	3.5	18.3727
		16.5	3.5	17.8534
		16.5	3.5	15.9146
		16.5	3.5	15.7877
		16.5	3.5	19.2835
	#1	1	0.5	0.752061
		1	0.5	1.23047
		1	0.5	0.840219
		1	0.5	1.56294
		1	0.5	0.799504
	#2	100	0.15	100.129
		100	0.15	100.168
		100	0.15	100.118
		100	0.15	99.9965
		100	0.15	100.003
	#2	95.5	3.8	93.4042
		95.5	3.8	94.0509
		95.5	3.8	95.0206
		95.5	3.8	95.8914
		95.5	3.8	96.9397
	#2	33.5	5.2	38.85
		33.5	5.2	37.5571
		33.5	5.2	26.4964
		33.5	5.2	39.8105
		33.5	5.2	29.1157
	#2	7.5	2.8	6.10232
		7.5	2.8	4.46247
		7.5	2.8	2.81764
		7.5	2.8	6.23741
		7.5	2.8	4.89823

## Sheet: BOOK2
				生成随机数
0	WT	33.5	1.2	32.3068	19.3039	26.2514
		33.5	1.2	33.3634	19.4421	27.079
		33.5	1.2	35.6196	18.7729	25.1327
		33.5	1.2	32.2631	18.5379	25.5407
		33.5	1.2	33.6453	17.8355	25.2505
125	WT	9.8	0.6	8.78752	14.5775	14.477
		9.8	0.6	9.9467	13.9705	13.8253
		9.8	0.6	9.35925	14.4705	14.3063
		9.8	0.6	9.37535	14.4863	15.923
		9.8	0.6	10.8334	15.5901	15.6006
150	WT	4.5	0.4	4.16834	5.79119	8.90269
		4.5	0.4	4.7576	6.68504	7.7127
		4.5	0.4	5.2596	6.37385	7.76874
		4.5	0.4	4.29949	6.13429	9.50805
		4.5	0.4	4.07267	6.20291	8.71521
175	WT	0.8	0.2	0.928375	1.32949	3.93144
		0.8	0.2	0.516069	1.19523	4.2
		0.8	0.2	0.208046	1.09788	2.71264
		0.8	0.2	0.74889	1.01407	3.48749
		0.8	0.2	0.926348	0.486401	3.60102
	#1	18.2	0.8	18.0171
		18.2	0.8	19.5846
		18.2	0.8	17.579
		18.2	0.8	17.3195
		18.2	0.8	18.8985
	#1	14.5	0.7	14.9938
		14.5	0.7	13.2118
		14.5	0.7	15.297
		14.5	0.7	14.3957
		14.5	0.7	14.8105
	#1	6.5	0.5	6.92472
		6.5	0.5	6.43353
		6.5	0.5	6.75954
		6.5	0.5	6.1815
		6.5	0.5	6.16038
	#1	1.2	0.3	0.411512
		1.2	0.3	1.30732
		1.2	0.3	1.63033
		1.2	0.3	1.34947
		1.2	0.3	1.2057
	#2	25.5	1	24.4145
		25.5	1	25.7698
		25.5	1	25.1525
		25.5	1	25.0111
		25.5	1	25.3793
	#2	15.2	0.9	16.2636
		15.2	0.9	15.004
		15.2	0.9	14.137
		15.2	0.9	15.2195
		15.2	0.9	14.6906
	#2	8.8	0.6	8.52839
		8.8	0.6	7.6525
		8.8	0.6	8.51662
		8.8	0.6	7.51313
		8.8	0.6	8.7763
	#2	3.5	0.5	2.95871
		3.5	0.5	3.01236
		3.5	0.5	3.74231
		3.5	0.5	4.02055
		3.5	0.5	3.59268

## Sheet: BOOK3
				生成数值
0	WT	1.6	0.2	1.71928	1.78194	1.24123
		1.6	0.2	1.69097	1.41286	1.62466
		1.6	0.2	1.57365	2.39245	1.66136
		1.6	0.2	1.72883	1.52146	1.74734
		1.6	0.2	1.46213	1.92363	2.04696
125	WT	5.2	0.4	5.97436	2.50494	2.52721
		5.2	0.4	4.54199	2.04577	1.93059
		5.2	0.4	4.70327	2.29104	2.13238
		5.2	0.4	5.5472	2.24157	1.85218
		5.2	0.4	4.99287	2.4782	2.16906
150	WT	10.4	0.5	9.87858	5.47171	4.6499
		10.4	0.5	9.90476	5.09023	4.37076
		10.4	0.5	10.6079	5.2451	5.0208
		10.4	0.5	10.7368	4.46168	4.73938
		10.4	0.5	10.7578	5.11056	4.48711
	#1	2	0.3	2.18953
		2	0.3	2.07972
		2	0.3	2.07498
		2	0.3	2.94226
		2	0.3	2.2641
	#1	2.3	0.2	2.1746
		2.3	0.2	2.49699
		2.3	0.2	2.55821
		2.3	0.2	2.56615
		2.3	0.2	2.54344
	#1	4.8	0.4	4.26901
		4.8	0.4	4.55523
		4.8	0.4	4.73832
		4.8	0.4	4.39938
		4.8	0.4	4.61385
	#2	1.7	0.2	1.57305
		1.7	0.2	1.87791
		1.7	0.2	1.68949
		1.7	0.2	2.03017
		1.7	0.2	1.66572
	#2	2.1	0.3	2.05884
		2.1	0.3	2.05893
		2.1	0.3	1.91
		2.1	0.3	2.57198
		2.1	0.3	2.19987
	#2	4.6	0.3	4.46123
		4.6	0.3	4.35278
		4.6	0.3	5.18691
		4.6	0.3	4.78665
		4.6	0.3	5.00984

## Sheet: BOOK4
				生成数值
0	WT	32.5	1.5	30.4113	30.0666	32.1851
		32.5	1.5	31.1841	30.7576	33.3695
		32.5	1.5	32.2891	29.4058	31.4801
		32.5	1.5	32.0465	29.1925	33.1003
		32.5	1.5	32.4736	28.1357	32.2161
2.5	WT	24	1.8	27.2045	25.4712	26.5432
		24	1.8	23.0255	26.8667	26.0509
		24	1.8	24.9249	26.3408	26.6927
		24	1.8	22.0602	26.4454	26.1609
		24	1.8	23.4151	24.7336	26.2979
5	WT	15.5	1.1	16.8939	18.7616	16.3187
		15.5	1.1	14.7014	18.6157	17.6763
		15.5	1.1	16.2082	19.1039	18.6173
		15.5	1.1	15.9975	19.2222	18.7728
		15.5	1.1	15.07	18.2967	18.3476
7.5	WT	5.2	0.4	5.92854	7.98441	7.00828
		5.2	0.4	5.21128	10.4921	7.99713
		5.2	0.4	4.90951	8.68598	8.14778
		5.2	0.4	4.92483	8.38117	7.68241
		5.2	0.4	5.03758	8.98474	7.30674
	#1	29.5	2	30.4815
		29.5	2	28.4831
		29.5	2	30.1608
		29.5	2	31.8193
		29.5	2	31.1185
	#1	26.5	1.5	27.5085
		26.5	1.5	26.2478
		26.5	1.5	27.2374
		26.5	1.5	24.5512
		26.5	1.5	28.1371
	#1	18.2	0.6	18.3727
		18.2	0.6	17.9928
		18.2	0.6	18.2787
		18.2	0.6	18.5814
		18.2	0.6	18.6041
	#1	8.8	0.8	8.59852
		8.8	0.8	8.36922
		8.8	0.8	8.53917
		8.8	0.8	8.54101
		8.8	0.8	9.44937
	#2	31.8	1.2	30.3496
		31.8	1.2	31.9385
		31.8	1.2	31.6051
		31.8	1.2	30.9227
		31.8	1.2	31.5269
	#2	27.2	1.3	27.4171
		27.2	1.3	28.5309
		27.2	1.3	25.1458
		27.2	1.3	28.6825
		27.2	1.3	28.0361
	#2	18.5	1	19.0865
		18.5	1	17.1718
		18.5	1	17.0947
		18.5	1	18.2538
		18.5	1	19.6046
	#2	7.5	0.5	7.80791
		7.5	0.5	7.64829
		7.5	0.5	7.0674
		7.5	0.5	7.69943
		7.5	0.5	8.03673

## Sheet: BOOK5
				生成数值
0	WT	1.05	0.08	1.10301	0.381441	0.362006
		1.05	0.08	1.01942	0.379791	0.434248
		1.05	0.08	1.1135	0.444535	0.403499
		1.05	0.08	1.27412	0.429021	0.274712
		1.05	0.08	1.13588	0.554817	0.349669
2.5	WT	1.02	0.05	1.03649	1.38511	0.866106
		1.02	0.05	1.01307	1.12345	0.944129
		1.02	0.05	1.0096	1.10205	1.03022
		1.02	0.05	0.995403	1.22246	0.899863
		1.02	0.05	1.00632	1.1826	0.932102
5	WT	1.01	0.06	0.955314	0.581428	0.928453
		1.01	0.06	1.04714	0.722931	0.989016
		1.01	0.06	1.10451	0.575999	1.02607
		1.01	0.06	1.11061	0.645547	0.980083
		1.01	0.06	0.965804	0.586594	1.00072
7.5	WT	1	0.04	1.02683	1.08828	0.953077
		1	0.04	0.958186	1.10139	0.960422
		1	0.04	0.990711	1.1051	0.953428
		1	0.04	1.01946	1.10137	0.948449
		1	0.04	1.01661	1.11498	0.917628
	#1	0.44	0.07	0.495221
		0.44	0.07	0.428644
		0.44	0.07	0.559338
		0.44	0.07	0.526806
		0.44	0.07	0.538218
	#1	1.18	0.1	1.20686
		1.18	0.1	1.14629
		1.18	0.1	1.2186
		1.18	0.1	1.00827
		1.18	0.1	1.12935
	#1	0.6	0.08	0.774326
		0.6	0.08	0.732237
		0.6	0.08	0.522985
		0.6	0.08	0.701271
		0.6	0.08	0.605418
	#1	1.12	0.03	1.09827
		1.12	0.03	1.15255
		1.12	0.03	1.14144
		1.12	0.03	1.12668
		1.12	0.03	1.13202
	#2	0.34	0.06	0.297192
		0.34	0.06	0.364007
		0.34	0.06	0.40349
		0.34	0.06	0.430936
		0.34	0.06	0.356413
	#2	0.9	0.08	0.86755
		0.9	0.08	0.947766
		0.9	0.08	0.851499
		0.9	0.08	0.966171
		0.9	0.08	0.914834
	#2	0.98	0.05	0.964575
		0.98	0.05	1.00447
		0.98	0.05	1.03096
		0.98	0.05	0.934188
		0.98	0.05	1.05496
	#2	0.95	0.02	0.984792
		0.95	0.02	0.983275
		0.95	0.02	0.964553
		0.95	0.02	0.930345
		0.95	0.02	0.941087

## Sheet: BOOK6
				生成数值
0	WT	100	0.2	100.352	99.7132	99.974
		100	0.2	99.7836	100.156	100.562
		100	0.2	99.7312	99.7706	100.179
		100	0.2	99.9916	100.37	100.095
		100	0.2	99.8587	99.6025	99.7159
125	WT	77.09	1.81	73.0089	94.4388	95.0414
		77.09	1.81	76.5282	98.7789	94.5231
		77.09	1.81	76.6843	84.2516	95.7208
		77.09	1.81	78.1021	89.5603	96.6309
		77.09	1.81	77.5957	92.8515	95.7409
150	WT	6.97	2.48	3.55671	20.8004	52.9983
		6.97	2.48	12.3824	22.429	34.0141
		6.97	2.48	8.22663	16.5512	35.7284
		6.97	2.48	7.62358	16.385	43.2109
		6.97	2.48	11.5528	23.1681	41.7134
175	WT	10.25	4.41	16.3352	28.0252	30.8295
		10.25	4.41	14.3358	30.2168	33.9705
		10.25	4.41	6.11943	36.3146	31.0319
		10.25	4.41	15.9683	29.5282	28.5351
		10.25	4.41	14.0738	28.9137	32.776
	#1	100	0.5	99.7864
		100	0.5	99.8197
		100	0.5	100.958
		100	0.5	100.345
		100	0.5	100.375
	#1	91.02	4.04	90.6895
		91.02	4.04	89.6776
		91.02	4.04	90.4116
		91.02	4.04	91.6906
		91.02	4.04	84.8871
	#1	16.55	3.5	12.5903
		16.55	3.5	17.3355
		16.55	3.5	18.074
		16.55	3.5	13.3871
		16.55	3.5	20.2838
	#1	29	4.16	36.4022
		29	4.16	28.3055
		29	4.16	40.9342
		29	4.16	35.7041
		29	4.16	27.4725
	#2	100	0.27	99.6344
		100	0.27	99.9997
		100	0.27	99.7856
		100	0.27	100.27
		100	0.27	99.99
	#2	95.61	3.42	97.8476
		95.61	3.42	102.616
		95.61	3.42	95.8468
		95.61	3.42	92.3013
		95.61	3.42	96.3709
	#2	38.77	5.89	48.0556
		38.77	5.89	43.5293
		38.77	5.89	33.7141
		38.77	5.89	36.0511
		38.77	5.89	31.9015
	#2	32.43	3.1	34.5468
		32.43	3.1	33.8899
		32.43	3.1	35.6953
		32.43	3.1	26.3042
		32.43	3.1	32.8102
