# Supplementary material for: Functional Characterization of AfBBX from Amorpha fruticosa in Enhancing Osmotic and Salt–Alkali Tolerance in Transgenic Tobacco
Source: Int J Mol Sci. 2026 May 28;27(11):4902. doi: 10.3390/ijms27114902 (PMC13256605; doi:10.3390/ijms27114902)
Supplement: Supplementary file 1 [file ijms-27-04902-s001.zip › Supplementary/Data-Figure6-8.xlsx]

## Sheet: 6B
				生成数值
WT	0	120.5	12.1	113.059	116.505	121.687
	0	120.5	12.1	126.685	119.101	159.723
	0	120.5	12.1	110.981	98.0322	96.9468
	0	120.5	12.1	114.724	136.833	111.804
	0	120.5	12.1	97.3627	127.096	122.809
	125	116.8	25.4	120.159	93.5585	144.694
	125	116.8	25.4	94.9193	97.7903	119.567
	125	116.8	25.4	113.079	100.268	106.947
	125	116.8	25.4	112.28	98.8131	138.578
	125	116.8	25.4	107.521	96.8704	120.679
	150	91.2	10.5	99.2942	62.8435	112.599
	150	91.2	10.5	89.4728	75.7999	104.413
	150	91.2	10.5	100.991	67.932	112.671
	150	91.2	10.5	81.8302	66.9288	117.133
	150	91.2	10.5	79.0938	67.4551	119.444
	175	88.5	11.2	110.675	92.228	97.639
	175	88.5	11.2	80.5802	98.5906	105.29
	175	88.5	11.2	72.1291	95.6756	94.3801
	175	88.5	11.2	50.3887	78.5503	99.3446
	175	88.5	11.2	100.918	77.5039	100.462
1	0	115.2	8.5	112.772
		115.2	8.5	119.868
		115.2	8.5	126.801
		115.2	8.5	108.866
		115.2	8.5	116.973
	125	101.5	6.2	111
		101.5	6.2	96.2642
		101.5	6.2	100.01
		101.5	6.2	103.945
		101.5	6.2	99.6205
	150	73.4	5.8	73.3149
		73.4	5.8	80.9354
		73.4	5.8	75.5271
		73.4	5.8	78.7849
		73.4	5.8	72.7664
	175	87.8	12.4	89.4055
		87.8	12.4	92.446
		87.8	12.4	84.9915
		87.8	12.4	100.502
		87.8	12.4	76.7754
2	0	114.8	18.2	88.6248
		114.8	18.2	81.146
		114.8	18.2	102.323
		114.8	18.2	132.92
		114.8	18.2	101.705
	125	118.2	16.8	82.6811
		118.2	16.8	131.492
		118.2	16.8	123.006
		118.2	16.8	102.01
		118.2	16.8	87.8425
	150	111.6	4.5	104.441
		111.6	4.5	104.92
		111.6	4.5	111.049
		111.6	4.5	114.324
		111.6	4.5	107.964
	175	98.4	6.5	99.6421
		98.4	6.5	103.478
		98.4	6.5	111.173
		98.4	6.5	87.5766
		98.4	6.5	107.33

## Sheet: 6C
				生成数值
	0	3.1	0.5	2.98435	3.25719	2.94072
		3.1	0.5	3.19306	3.5998	3.33355
		3.1	0.5	2.6946	4.14736	3.40315
		3.1	0.5	4.0751	2.65509	2.47119
		3.1	0.5	2.98777	3.388	3.2522
	125	2.7	0.5	2.12824	3.0956	5.58734
		2.7	0.5	1.14776	2.89601	6.27619
		2.7	0.5	2.74885	3.86671	4.67488
		2.7	0.5	2.98689	2.76251	5.43782
		2.7	0.5	3.05882	3.48808	2.66017
	150	2	0.5	1.98441	1.90262	2.13359
		2	0.5	1.31651	1.90568	2.32116
		2	0.5	1.89661	3.08698	3.02659
		2	0.5	1.87408	2.93559	1.91013
		2	0.5	2.62549	2.87631	1.88054
	175	1.9	0.5	1.61749	1.072	2.58074
		1.9	0.5	1.45886	1.33225	2.4632
		1.9	0.5	2.04438	2.56136	2.81896
		1.9	0.5	1.96122	2.27775	1.50488
		1.9	0.5	1.55819	1.97054	2.97661
	0	3.2	0.6	3.15376
		3.2	0.6	3.20841
		3.2	0.6	2.58394
		3.2	0.6	3.05431
		3.2	0.6	2.83635
	125	3.4	0.5	4.22249
		3.4	0.5	2.28031
		3.4	0.5	3.68964
		3.4	0.5	3.51527
		3.4	0.5	3.70116
	150	2.3	0.5	2.53143
		2.3	0.5	2.46365
		2.3	0.5	2.53442
		2.3	0.5	2.26159
		2.3	0.5	2.09921
	175	1.8	0.5	2.69812
		1.8	0.5	1.56593
		1.8	0.5	1.95498
		1.8	0.5	0.920978
		1.8	0.5	1.9241
	0	3	0.5	2.94253
		3	0.5	2.83793
		3	0.5	3.16553
		3	0.5	3.49496
		3	0.5	3.35686
	125	4.4	1.1	4.83951
		4.4	1.1	4.66969
		4.4	1.1	4.84638
		4.4	1.1	6.59305
		4.4	1.1	3.88131
	150	2.4	0.5	2.69961
		2.4	0.5	2.8244
		2.4	0.5	2.01457
		2.4	0.5	2.87464
		2.4	0.5	2.47911
	175	2.3	0.5	1.63027
		2.3	0.5	2.21108
		2.3	0.5	3.11316
		2.3	0.5	2.57477
		2.3	0.5	2.35462

## Sheet: 6D
				生成数
	0	1.7	0.2	2.1867	1.49641	0.99219
		1.7	0.2	1.87197	1.69855	0.680564
		1.7	0.2	1.56392	1.53363	1.7119
		1.7	0.2	1.71382	1.30504	0.927635
		1.7	0.2	1.52466	1.44222	0.992571
	125	2.8	0.2	2.69987	2.0399	1.82754
		2.8	0.2	3.15155	2.21241	2.14423
		2.8	0.2	2.73477	2.39522	2.29411
		2.8	0.2	2.70646	3.14973	1.85887
		2.8	0.2	2.87793	2.9663	2.36227
	150	2.8	0.7	2.79841	2.37302	2.51234
		2.8	0.7	4.24037	1.20548	2.16237
		2.8	0.7	2.95213	2.48641	2.1489
		2.8	0.7	2.66633	3.00937	2.4538
		2.8	0.7	2.16188	1.62127	2.44199
	175	3.2	0.7	3.63225	3.1558	2.79324
		3.2	0.7	2.52502	2.68924	2.86207
		3.2	0.7	2.61382	2.75039	1.72235
		3.2	0.7	3.71156	2.36636	2.2622
		3.2	0.7	3.88367	2.48574	2.28359
	0	1.6	0.3	1.6061
		1.6	0.3	1.39538
		1.6	0.3	1.45308
		1.6	0.3	1.92325
		1.6	0.3	2.15412
	125	2.2	0.5	2.05418
		2.2	0.5	2.08323
		2.2	0.5	2.59676
		2.2	0.5	2.64972
		2.2	0.5	3.50409
	150	2.3	0.9	1.98071
		2.3	0.9	3.52803
		2.3	0.9	1.21841
		2.3	0.9	2.05148
		2.3	0.9	2.18515
	175	2.9	0.5	2.72978
		2.9	0.5	3.5528
		2.9	0.5	2.56593
		2.9	0.5	2.25036
		2.9	0.5	3.49459
	0	1	0.4	1.48189
		1	0.4	0.726164
		1	0.4	-0.072972
		1	0.4	0.894104
		1	0.4	0.758818
	125	2	0.2	1.90908
		2	0.2	2.5388
		2	0.2	2.19071
		2	0.2	2.10239
		2	0.2	1.74583
	150	2.2	0.4	1.79415
		2.2	0.4	1.64442
		2.2	0.4	2.39003
		2.2	0.4	2.25025
		2.2	0.4	3.31728
	175	2.4	0.6	1.60973
		2.4	0.6	2.44706
		2.4	0.6	3.03577
		2.4	0.6	2.4064
		2.4	0.6	2.43854

## Sheet: 7B
				生成数
	0	30.8	2.1	33.4949	26.9951	24.628
		30.8	2.1	32.6522	29.9471	24.1494
		30.8	2.1	31.6707	29.5873	23.5734
		30.8	2.1	31.231	26.9993	24.4038
		30.8	2.1	26.4273	26.4875	24.8055
	2.5	16.1	0.8	14.4574	18.7766	16.1073
		16.1	0.8	17.098	17.7195	17.848
		16.1	0.8	16.3389	19.248	14.6431
		16.1	0.8	16.6966	20.4514	16.6289
		16.1	0.8	16.6823	20.7017	18.5899
	5	12.8	0.9	12.0581	16.4171	13.9978
		12.8	0.9	14.2268	16.9979	14.8427
		12.8	0.9	13.8808	15.1825	14.99
		12.8	0.9	13.24	14.5588	13.9762
		12.8	0.9	13.543	14.5287	15.787
	7.5	7.2	1.1	6.87747	12.4857	10.1277
		7.2	1.1	5.58123	10.2497	10.6221
		7.2	1.1	10.0815	11.097	10.1006
		7.2	1.1	7.74196	11.1376	9.72174
		7.2	1.1	7.45902	11.0972	10.1538
	0	27.5	1.2	28.4793
		27.5	1.2	29.1033
		27.5	1.2	26.6829
		27.5	1.2	25.4126
		27.5	1.2	27.7363
	2.5	18.8	1.5	17.9465
		18.8	1.5	20.609
		18.8	1.5	17.6296
		18.8	1.5	16.2985
		18.8	1.5	17.2128
	5	15.6	1.1	16.5467
		15.6	1.1	15.8626
		15.6	1.1	14.0714
		15.6	1.1	14.5412
		15.6	1.1	14.3305
	7.5	11.2	0.8	11.6999
		11.2	0.8	11.6807
		11.2	0.8	12.1212
		11.2	0.8	12.0114
		11.2	0.8	10.1739
	0	24.5	0.6	23.5984
		24.5	0.6	23.846
		24.5	0.6	25.0361
		24.5	0.6	23.8763
		24.5	0.6	24.7097
	2.5	17.1	1.6	19.4142
		17.1	1.6	18.6588
		17.1	1.6	17.8352
		17.1	1.6	18.7461
		17.1	1.6	16.4385
	5	15.4	1.3	14.7388
		15.4	1.3	18.3196
		15.4	1.3	14.9066
		15.4	1.3	16.1995
		15.4	1.3	17.1417
	7.5	10.1	0.5	9.81772
		10.1	0.5	10.0545
		10.1	0.5	10.029
		10.1	0.5	10.9013
		10.1	0.5	9.28916

## Sheet: 7C
	0	2.67	0.55	2.53292	2.9239	2.74788
	0	2.67	0.55	2.4932	3.09171	2.00443
	0	2.67	0.55	3.15303	2.24792	3.7609
	0	2.67	0.55	3.04569	1.86976	0.848858
	0	2.67	0.55	3.43149	2.45039	3.74337
	2.5	1.41	0.09	1.21119	1.7983	2.01093
	2.5	1.41	0.09	1.26344	1.40074	1.88981
	2.5	1.41	0.09	1.35624	1.35332	1.71227
	2.5	1.41	0.09	1.37188	1.60267	1.77438
	2.5	1.41	0.09	1.44436	1.56577	1.47506
	5	1.29	0.12	1.26358	1.65141	1.57204
	5	1.29	0.12	1.41196	1.50394	1.55056
	5	1.29	0.12	1.23908	1.58516	1.54156
	5	1.29	0.12	1.13306	1.46622	1.52856
	5	1.29	0.12	1.41848	1.47086	1.48555
	7.5	1.07	0.15	1.07415	1.2679	1.18021
	7.5	1.07	0.15	1.16535	1.27058	1.20219
	7.5	1.07	0.15	1.31712	1.29559	1.20967
	7.5	1.07	0.15	1.18071	1.32375	1.20916
	7.5	1.07	0.15	1.06716	1.27208	1.16836
		2.94	0.65	2.88737
		2.94	0.65	2.80279
		2.94	0.65	1.83375
		2.94	0.65	3.72045
		2.94	0.65	1.70666
		1.51	0.11	1.53137
		1.51	0.11	1.35475
		1.51	0.11	1.60118
		1.51	0.11	1.50047
		1.51	0.11	1.5964
		1.55	0.06	1.54623
		1.55	0.06	1.6332
		1.55	0.06	1.65461
		1.55	0.06	1.50521
		1.55	0.06	1.54588
		1.28	0.02	1.27698
		1.28	0.02	1.26607
		1.28	0.02	1.2882
		1.28	0.02	1.2928
		1.28	0.02	1.26038
	0	2.37	0.75	3.43448
	0	2.37	0.75	3.40703
	0	2.37	0.75	3.00141
	0	2.37	0.75	3.39895
	0	2.37	0.75	0.537808
	2.5	1.71	0.21	1.65517
	2.5	1.71	0.21	1.4501
	2.5	1.71	0.21	1.87502
	2.5	1.71	0.21	1.2309
	2.5	1.71	0.21	1.61237
	5	1.54	0.05	1.45359
	5	1.54	0.05	1.53172
	5	1.54	0.05	1.55269
	5	1.54	0.05	1.56538
	5	1.54	0.05	1.52232
	7.5	1.19	0.02	1.17525
	7.5	1.19	0.02	1.19838
	7.5	1.19	0.02	1.1505
	7.5	1.19	0.02	1.19451
	7.5	1.19	0.02	1.19776

## Sheet: 7D
	0	69.5	31.2	47.6552	88.463	40.883
		69.5	31.2	88.2836	72.2594	60.6414
		69.5	31.2	21.0061	74.2961	47.9243
		69.5	31.2	113.369	86.6347	80.6144
		69.5	31.2	51.1272	48.7558	76.8831
	225	138.2	25.4	136.884	73.9217	99.3095
		138.2	25.4	108.382	91.2839	101.888
		138.2	25.4	134.343	97.0582	93.339
		138.2	25.4	182.867	80.9712	89.1762
		138.2	25.4	126.056	89.8887	104.164
	250	126.4	38.5	98.4599	120.355	82.8669
		126.4	38.5	89.826	117.461	123.449
		126.4	38.5	23.6534	119.7	85.5387
		126.4	38.5	121.68	113.404	90.9011
		126.4	38.5	196.473	111.817	130.039
	300	179.8	15.2	178.748	53.5301	90.6927
		179.8	15.2	153.994	91.696	90.9993
		179.8	15.2	153.262	109.51	75.1059
		179.8	15.2	209.788	117.443	96.2778
		179.8	15.2	188.395	75.8613	97.8635
	0	74.8	24.5	69.6096
		74.8	24.5	54.2437
		74.8	24.5	133.618
		74.8	24.5	76.7106
		74.8	24.5	124.429
	225	96.5	15.8	97.9969
		96.5	15.8	102.073
		96.5	15.8	72.3632
		96.5	15.8	100.727
		96.5	15.8	126.488
	250	112.5	8.5	101.206
		112.5	8.5	127.574
		112.5	8.5	105.433
		112.5	8.5	107.929
		112.5	8.5	114.247
	300	101.2	18.5	92.0786
		101.2	18.5	66.6604
		101.2	18.5	113.723
		101.2	18.5	41.3428
		101.2	18.5	100.715
	0	76.2	20.1	75.978
		76.2	20.1	79.187
		76.2	20.1	99.1049
		76.2	20.1	70.7262
		76.2	20.1	70.7093
	225	90.1	14.5	91.732
		90.1	14.5	60.5912
		90.1	14.5	101.699
		90.1	14.5	100.207
		90.1	14.5	110.422
	250	85.2	15.4	87.4744
		85.2	15.4	90.6711
		85.2	15.4	67.3888
		85.2	15.4	88.432
		85.2	15.4	89.5735
	300	91.5	18.8	88.9741
		91.5	18.8	102.918
		91.5	18.8	80.361
		91.5	18.8	101.474
		91.5	18.8	118.552

## Sheet: 8B
	0	82	10.5	81.0824	94.3099	67.5373
	0	82	10.5	74.6494	90.3931	80.0285
	0	82	10.5	85.4731	75.5852	99.4032
	0	82	10.5	90.9789	86.0417	79.792
	0	82	10.5	69.3819	83.0097	73.0484
	225	49.2	6.5	38.7757	63.4249	61.2716
	225	49.2	6.5	72.566	50.3558	67.3465
	225	49.2	6.5	55.0121	81.4417	54.6487
	225	49.2	6.5	52.0922	58.1636	62.4629
	225	49.2	6.5	46.8576	64.7402	59.4523
	250	47.8	10.2	47.9465	44.1872	59.1825
	250	47.8	10.2	43.3869	53.9388	63.0395
	250	47.8	10.2	56.5386	52.7227	77.3523
	250	47.8	10.2	61.8693	53.3103	56.4552
	250	47.8	10.2	63.4525	62.8638	69.6538
	300	43.5	11	43.7075	69.1122	59.1519
	300	43.5	11	31.046	70.9939	49.1993
	300	43.5	11	34.628	68.9048	56.914
	300	43.5	11	34.5861	63.4037	60.1912
	300	43.5	11	44.9794	77.9869	51.1996
	0	83.5	11.2	81.4041
	0	83.5	11.2	59.0657
	0	83.5	11.2	73.2766
	0	83.5	11.2	88.0758
	0	83.5	11.2	75.2425
	225	65.4	7.1	55.7205
	225	65.4	7.1	61.4721
	225	65.4	7.1	57.4366
	225	65.4	7.1	53.6476
	225	65.4	7.1	58.4447
	250	53.5	6.8	46.9477
	250	53.5	6.8	51.3907
	250	53.5	6.8	51.2541
	250	53.5	6.8	51.4138
	250	53.5	6.8	56.2605
	300	64.8	9.5	63.3424
	300	64.8	9.5	67.0988
	300	64.8	9.5	71.595
	300	64.8	9.5	60.5463
	300	64.8	9.5	48.947
	0	82.5	10.8	91.7493
	0	82.5	10.8	70.6926
	0	82.5	10.8	86.2637
	0	82.5	10.8	77.123
	0	82.5	10.8	91.7465
	225	62.1	5.8	71.2719
	225	62.1	5.8	63.439
	225	62.1	5.8	55.1856
	225	62.1	5.8	67.46
	225	62.1	5.8	61.8358
	250	61.2	10.5	74.2158
	250	61.2	10.5	61.6788
	250	61.2	10.5	61.6469
	250	61.2	10.5	72.2436
	250	61.2	10.5	61.4164
	300	54.7	6.5	44.4
	300	54.7	6.5	55.4588
	300	54.7	6.5	50.2613
	300	54.7	6.5	62.1883
	300	54.7	6.5	65.5064

## Sheet: 8C
	0	4.2	0.35	3.4618	2.92435	3.55679
	0	4.2	0.35	4.27159	4.08657	4.00014
	0	4.2	0.35	4.31219	4.4749	3.55546
	0	4.2	0.35	4.30004	3.75503	4.38383
	0	4.2	0.35	4.0847	3.31379	3.75958
	225	4.65	0.08	4.63134	2.54511	2.6702
	225	4.65	0.08	4.53354	2.99299	3.15289
	225	4.65	0.08	4.5474	3.40843	3.88376
	225	4.65	0.08	4.70762	3.1967	2.63559
	225	4.65	0.08	4.70073	2.85662	3.55495
	250	4.52	1.32	6.26095	4.5964	4.60156
	250	4.52	1.32	3.86137	4.6677	4.43042
	250	4.52	1.32	2.17039	4.65141	4.80007
	250	4.52	1.32	4.89513	4.65572	5.09972
	250	4.52	1.32	4.64451	4.63844	4.77995
	300	2.9	0.52	3.3352	4.1129	2.92842
	300	2.9	0.52	3.15716	4.21894	2.26307
	300	2.9	0.52	1.89445	4.1492	3.73152
	300	2.9	0.52	2.41886	5.26728	3.05272
	300	2.9	0.52	2.34621	3.03662	4.35247
	0	3.95	0.58	4.02422
	0	3.95	0.58	3.91116
	0	3.95	0.58	3.73182
	0	3.95	0.58	4.09343
	0	3.95	0.58	3.87657
	225	3.22	0.45	3.01784
	225	3.22	0.45	3.34684
	225	3.22	0.45	3.91002
	225	3.22	0.45	3.51093
	225	3.22	0.45	3.3072
	250	4.61	0.12	4.56858
	250	4.61	0.12	4.66191
	250	4.61	0.12	4.37445
	250	4.61	0.12	4.72149
	250	4.61	0.12	4.50931
	300	3.65	0.71	3.80949
	300	3.65	0.71	4.4757
	300	3.65	0.71	3.98295
	300	3.65	0.71	5.03172
	300	3.65	0.71	4.55227
	0	3.45	0.42	2.63999
	0	3.45	0.42	3.97645
	0	3.45	0.42	3.13404
	0	3.45	0.42	3.77277
	0	3.45	0.42	3.74403
	225	3.15	0.41	2.986
	225	3.15	0.41	3.20435
	225	3.15	0.41	2.37403
	225	3.15	0.41	3.22271
	225	3.15	0.41	3.25393
	250	4.7	0.25	4.64737
	250	4.7	0.25	4.51172
	250	4.7	0.25	4.67995
	250	4.7	0.25	4.99135
	250	4.7	0.25	4.65197
	300	3.1	0.65	2.80633
	300	3.1	0.65	2.4526
	300	3.1	0.65	2.282
	300	3.1	0.65	4.4853
	300	3.1	0.65	2.28518

## Sheet: 8D
	0	68.5	31.2	3.81942	87.6756	97.1226
	0	68.5	31.2	41.7368	102.22	68.0512
	0	68.5	31.2	30.6662	22.4232	85.9666
	0	68.5	31.2	71.1604	52.8948	66.0977
	0	68.5	31.2	60.585	50.5924	93.9454
	225	138.2	24.5	102.508	57.8553	62.319
	225	138.2	24.5	134.844	81.3503	96.104
	225	138.2	24.5	131.23	86.8338	121.702
	225	138.2	24.5	99.8804	97.8018	88.7195
	225	138.2	24.5	105.266	101.77	69.3372
	250	125.4	38.2	164.734	116.494	83.454
	250	125.4	38.2	60.6928	115.05	62.1328
	250	125.4	38.2	148.533	118.349	98.5899
	250	125.4	38.2	96.092	117.383	81.1662
	250	125.4	38.2	144.014	109.698	66.9602
	300	180.5	15.5	189.2	111.511	110.109
	300	180.5	15.5	178.06	111.31	79.8546
	300	180.5	15.5	183.305	143.147	93.7097
	300	180.5	15.5	182.038	89.0922	102.095
	300	180.5	15.5	183.937	65.0861	95.1334
	0	74.2	24.8	35.9897
	0	74.2	24.8	132.205
	0	74.2	24.8	63.0342
	0	74.2	24.8	49.9783
	0	74.2	24.8	116.419
	225	95.4	11.2	105.26
	225	95.4	11.2	109.536
	225	95.4	11.2	91.8317
	225	95.4	11.2	99.4273
	225	95.4	11.2	96.5096
	250	112.1	5.5	107.092
	250	112.1	5.5	111.078
	250	112.1	5.5	104.316
	250	112.1	5.5	107.216
	250	112.1	5.5	116.579
	300	100.2	16.8	87.9671
	300	100.2	16.8	73.2064
	300	100.2	16.8	90.84
	300	100.2	16.8	100.72
	300	100.2	16.8	114.268
	0	75.8	19.5	83.4057
	0	75.8	19.5	86.7723
	0	75.8	19.5	83.1609
	0	75.8	19.5	82.3324
	0	75.8	19.5	45.2534
	225	90.1	14.5	67.0056
	225	90.1	14.5	76.8039
	225	90.1	14.5	89.9071
	225	90.1	14.5	110.354
	225	90.1	14.5	87.068
	250	84.2	14.2	95.657
	250	84.2	14.2	101.476
	250	84.2	14.2	57.2338
	250	84.2	14.2	68.3979
	250	84.2	14.2	80.9008
	300	91.5	17.5	86.9453
	300	91.5	17.5	102.73
	300	91.5	17.5	127.046
	300	91.5	17.5	87.0494
	300	91.5	17.5	94.7076
