# Supplementary material for: Functional Characterization of AfBBX from Amorpha fruticosa in Enhancing Osmotic and Salt–Alkali Tolerance in Transgenic Tobacco
Source: Int J Mol Sci. 2026 May 28;27(11):4902. doi: 10.3390/ijms27114902 (PMC13256605; doi:10.3390/ijms27114902)
Supplement: Supplementary file 1 [file ijms-27-04902-s001.zip › Supplementary/Data10.xlsx]

## Sheet: 10B
WT	0day	0mM	0.63	0.02	0.692074	0.648811	0.547297
WT	0day	0mM	0.63	0.02	0.623112	0.587216	0.50867
WT	0day	0mM	0.63	0.02	0.623988	0.548017	0.528702
WT	0day	0mM	0.63	0.02	0.602213	0.612031	0.526132
WT	0day	0mM	0.63	0.02	0.633184	0.564648	0.522126
WT	0day	100mM	0.45	0.03	0.449073	0.454835	0.521647
WT	0day	100mM	0.45	0.03	0.490679	0.510038	0.540064
WT	0day	100mM	0.45	0.03	0.456568	0.471203	0.510482
WT	0day	100mM	0.45	0.03	0.478553	0.493587	0.54959
WT	0day	100mM	0.45	0.03	0.42356	0.507443	0.546039
WT	0day	200mM	0.59	0.04	0.635046	0.600374	0.581031
WT	0day	200mM	0.59	0.04	0.652635	0.571088	0.524118
WT	0day	200mM	0.59	0.04	0.616557	0.548925	0.554078
WT	0day	200mM	0.59	0.04	0.529319	0.613364	0.553156
WT	0day	200mM	0.59	0.04	0.562144	0.558947	0.558724
WT	0day	300mM	0.58	0.02	0.577997	0.542244	0.586219
WT	0day	300mM	0.58	0.02	0.576515	0.545269	0.611263
WT	0day	300mM	0.58	0.02	0.573147	0.592486	0.614478
WT	0day	300mM	0.58	0.02	0.559607	0.526274	0.659934
WT	0day	300mM	0.58	0.02	0.585987	0.596013	0.564369
WT	7day	0mM	0.59	0.04	0.650302	0.545294	0.539176
WT	7day	0mM	0.59	0.04	0.594673	0.568	0.537034
WT	7day	0mM	0.59	0.04	0.613956	0.568873	0.595902
WT	7day	0mM	0.59	0.04	0.588076	0.527016	0.527723
WT	7day	0mM	0.59	0.04	0.581564	0.511875	0.526067
WT	7day	100mM	0.43	0.03	0.412648	0.487893	0.481896
WT	7day	100mM	0.43	0.03	0.433815	0.484751	0.520655
WT	7day	100mM	0.43	0.03	0.419227	0.563509	0.525094
WT	7day	100mM	0.43	0.03	0.405044	0.418345	0.526873
WT	7day	100mM	0.43	0.03	0.449478	0.498729	0.558683
WT	7day	200mM	0.53	0.05	0.490403	0.490497	0.500657
WT	7day	200mM	0.53	0.05	0.496352	0.567018	0.562252
WT	7day	200mM	0.53	0.05	0.57126	0.553578	0.544187
WT	7day	200mM	0.53	0.05	0.623232	0.541001	0.57708
WT	7day	200mM	0.53	0.05	0.486714	0.518554	0.584553
WT	7day	300mM	0.53	0.02	0.501695	0.561411	0.556125
WT	7day	300mM	0.53	0.02	0.537204	0.543268	0.661548
WT	7day	300mM	0.53	0.02	0.527909	0.53568	0.497801
WT	7day	300mM	0.53	0.02	0.553246	0.539202	0.623108
WT	7day	300mM	0.53	0.02	0.542285	0.554223	0.611452
#1	0day	0mM	0.58	0.03	0.576945
#1	0day	0mM	0.58	0.03	0.586537
#1	0day	0mM	0.58	0.03	0.619048
#1	0day	0mM	0.58	0.03	0.584283
#1	0day	0mM	0.58	0.03	0.559632
#1	0day	100mM	0.5	0.02	0.49809
#1	0day	100mM	0.5	0.02	0.465207
#1	0day	100mM	0.5	0.02	0.51486
#1	0day	100mM	0.5	0.02	0.487184
#1	0day	100mM	0.5	0.02	0.496486
#1	0day	200mM	0.56	0.03	0.627727
#1	0day	200mM	0.56	0.03	0.585
#1	0day	200mM	0.56	0.03	0.558578
#1	0day	200mM	0.56	0.03	0.557339
#1	0day	200mM	0.56	0.03	0.567606
#1	0day	300mM	0.56	0.04	0.514558
#1	0day	300mM	0.56	0.04	0.544609
#1	0day	300mM	0.56	0.04	0.583597
#1	0day	300mM	0.56	0.04	0.570521
#1	0day	300mM	0.56	0.04	0.532545
#1	7day	0mM	0.55	0.02	0.53204
#1	7day	0mM	0.55	0.02	0.547156
#1	7day	0mM	0.55	0.02	0.556312
#1	7day	0mM	0.55	0.02	0.533018
#1	7day	0mM	0.55	0.02	0.564188
#1	7day	100mM	0.49	0.05	0.523697
#1	7day	100mM	0.49	0.05	0.469005
#1	7day	100mM	0.49	0.05	0.432832
#1	7day	100mM	0.49	0.05	0.406854
#1	7day	100mM	0.49	0.05	0.450298
#1	7day	200mM	0.54	0.02	0.52444
#1	7day	200mM	0.54	0.02	0.528755
#1	7day	200mM	0.54	0.02	0.535367
#1	7day	200mM	0.54	0.02	0.520704
#1	7day	200mM	0.54	0.02	0.550689
#1	7day	300mM	0.54	0.03	0.545118
#1	7day	300mM	0.54	0.03	0.516147
#1	7day	300mM	0.54	0.03	0.544333
#1	7day	300mM	0.54	0.03	0.520104
#1	7day	300mM	0.54	0.03	0.49438
#2	0day	0mM	0.53	0.02	0.547839
#2	0day	0mM	0.53	0.02	0.531391
#2	0day	0mM	0.53	0.02	0.554473
#2	0day	0mM	0.53	0.02	0.542016
#2	0day	0mM	0.53	0.02	0.535486
#2	0day	100mM	0.53	0.04	0.481402
#2	0day	100mM	0.53	0.04	0.543158
#2	0day	100mM	0.53	0.04	0.570673
#2	0day	100mM	0.53	0.04	0.52453
#2	0day	100mM	0.53	0.04	0.549501
#2	0day	200mM	0.57	0.02	0.558969
#2	0day	200mM	0.57	0.02	0.555396
#2	0day	200mM	0.57	0.02	0.567686
#2	0day	200mM	0.57	0.02	0.601724
#2	0day	200mM	0.57	0.02	0.566031
#2	0day	300mM	0.6	0.03	0.635517
#2	0day	300mM	0.6	0.03	0.557698
#2	0day	300mM	0.6	0.03	0.563518
#2	0day	300mM	0.6	0.03	0.640612
#2	0day	300mM	0.6	0.03	0.632929
#2	7day	0mM	0.54	0.03	0.554938
#2	7day	0mM	0.54	0.03	0.497722
#2	7day	0mM	0.54	0.03	0.50862
#2	7day	0mM	0.54	0.03	0.504694
#2	7day	0mM	0.54	0.03	0.540237
#2	7day	100mM	0.51	0.03	0.536373
#2	7day	100mM	0.51	0.03	0.485537
#2	7day	100mM	0.51	0.03	0.470033
#2	7day	100mM	0.51	0.03	0.502227
#2	7day	100mM	0.51	0.03	0.537229
#2	7day	200mM	0.55	0.04	0.556896
#2	7day	200mM	0.55	0.04	0.620875
#2	7day	200mM	0.55	0.04	0.528702
#2	7day	200mM	0.55	0.04	0.532751
#2	7day	200mM	0.55	0.04	0.535667
#2	7day	300mM	0.59	0.05	0.652468
#2	7day	300mM	0.59	0.05	0.605384
#2	7day	300mM	0.59	0.05	0.499673
#2	7day	300mM	0.59	0.05	0.576472
#2	7day	300mM	0.59	0.05	0.548142

## Sheet: 10C #
0mM	0.891	0.01	0.914388	1.44529	1.03707
	0.891	0.01	0.87412	1.4611	1.01871
	0.891	0.01	0.905372	1.44431	1.03401
	0.891	0.01	0.889654	1.45344	1.02127
	0.891	0.01	0.89904	1.42832	1.03197
100mM	1.3841	0.02	1.36177	1.44608	1.52597
	1.3841	0.02	1.34943	1.46865	1.53617
	1.3841	0.02	1.35089	1.44627	1.51183
	1.3841	0.02	1.38357	1.4543	1.52312
	1.3841	0.02	1.41357	1.47877	1.50855
200mM	1.73	0.03	1.69163	1.49728	2.13309
	1.73	0.03	1.7238	1.55696	2.1065
	1.73	0.03	1.70789	1.49193	2.10692
	1.73	0.03	1.74185	1.54724	2.10204
	1.73	0.03	1.74366	1.52272	2.13805
300mM	1.24165	0.02	1.26817	1.45732	1.2546
	1.24165	0.02	1.25082	1.48528	1.24544
	1.24165	0.02	1.26033	1.473	1.28312
	1.24165	0.02	1.2187	1.49005	1.24632
	1.24165	0.02	1.25366	1.44371	1.25535
0mM	1.4337	0.03	1.45054
	1.4337	0.03	1.46863
	1.4337	0.03	1.41967
	1.4337	0.03	1.43096
	1.4337	0.03	1.4716
100mM	1.4529	0.02	1.44078
	1.4529	0.02	1.44786
	1.4529	0.02	1.412
	1.4529	0.02	1.46673
	1.4529	0.02	1.44892
200mM	1.5138	0.02	1.50679
	1.5138	0.02	1.51856
	1.5138	0.02	1.50647
	1.5138	0.02	1.52172
	1.5138	0.02	1.52322
300mM	1.71551	0.03	1.73711
	1.71551	0.03	1.72439
	1.71551	0.03	1.70553
	1.71551	0.03	1.71924
	1.71551	0.03	1.71726
0mM	1.0325	0.01	1.04065
	1.0325	0.01	1.04583
	1.0325	0.01	1.03691
	1.0325	0.01	1.03118
	1.0325	0.01	1.03439
100mM	1.5464	0.03	1.5785
	1.5464	0.03	1.53842
	1.5464	0.03	1.62517
	1.5464	0.03	1.55496
	1.5464	0.03	1.54461
200mM	2.1103	0.02	2.107
	2.1103	0.02	2.09846
	2.1103	0.02	2.08745
	2.1103	0.02	2.07881
	2.1103	0.02	2.13237
300mM	2.67873	0.02	2.68088
	2.67873	0.02	2.66735
	2.67873	0.02	2.66015
	2.67873	0.02	2.69364
	2.67873	0.02	2.64613

## Sheet: 10D
0mM	0.0233	0.0006	0.0234001	0.02206	0.0195536
	0.0233	0.0006	0.0229211	0.0217364	0.0195335
	0.0233	0.0006	0.0231814	0.0223018	0.0195726
	0.0233	0.0006	0.0236072	0.0215214	0.019253
	0.0233	0.0006	0.0226798	0.0224531	0.0193539
100mM	0.0311	0.0008	0.0300093	0.02876	0.0253145
	0.0311	0.0008	0.0310829	0.0273956	0.0253324
	0.0311	0.0008	0.0307818	0.0284513	0.0249302
	0.0311	0.0008	0.0309576	0.0294501	0.0252166
	0.0311	0.0008	0.0306307	0.0287769	0.0250616
200mM	0.0363	0.0003	0.0358369	0.0325709	0.0327184
	0.0363	0.0003	0.0365584	0.032784	0.0323109
	0.0363	0.0003	0.0362907	0.0337901	0.0329012
	0.0363	0.0003	0.0364182	0.0333393	0.0326423
	0.0363	0.0003	0.0361573	0.0334395	0.0324746
300mM	0.0412	0.0002	0.0410509	0.0391541	0.036421
	0.0412	0.0002	0.0413423	0.0388881	0.0375774
	0.0412	0.0002	0.0410853	0.0391405	0.037442
	0.0412	0.0002	0.0411887	0.0389418	0.0363578
	0.0412	0.0002	0.0414022	0.0394433	0.0383114
0mM	0.0221	0.0003	0.0214724
	0.0221	0.0003	0.0223832
	0.0221	0.0003	0.0222476
	0.0221	0.0003	0.0223554
	0.0221	0.0003	0.0218918
100mM	0.0284	0.0009	0.0272892
	0.0284	0.0009	0.029133
	0.0284	0.0009	0.0277029
	0.0284	0.0009	0.0279677
	0.0284	0.0009	0.0291134
200mM	0.0335	0.0005	0.0322358
	0.0335	0.0005	0.0329825
	0.0335	0.0005	0.0336564
	0.0335	0.0005	0.0329844
	0.0335	0.0005	0.0339202
300mM	0.0391	0.0002	0.0391196
	0.0391	0.0002	0.0392823
	0.0391	0.0002	0.0394609
	0.0391	0.0002	0.0393663
	0.0391	0.0002	0.0392162
0mM	0.0194	0.0002	0.0193496
	0.0194	0.0002	0.0194594
	0.0194	0.0002	0.0193595
	0.0194	0.0002	0.0191553
	0.0194	0.0002	0.0199126
100mM	0.0252	0.0003	0.0251273
	0.0252	0.0003	0.0254673
	0.0252	0.0003	0.0242601
	0.0252	0.0003	0.0250873
	0.0252	0.0003	0.0250176
200mM	0.0324	0.0003	0.0322548
	0.0324	0.0003	0.0321591
	0.0324	0.0003	0.0321475
	0.0324	0.0003	0.0328247
	0.0324	0.0003	0.0324536
300mM	0.0376	0.0007	0.0377356
	0.0376	0.0007	0.038202
	0.0376	0.0007	0.037394
	0.0376	0.0007	0.0378506
	0.0376	0.0007	0.0380218

## Sheet: 10EGAI
0mM	2.256	0.024	2.27076	2.34524	2.02803
	2.256	0.024	2.21964	2.34268	2.04088
	2.256	0.024	2.25324	2.34412	2.03978
	2.256	0.024	2.19841	2.3484	2.03152
	2.256	0.024	2.25978	2.3461	2.02676
100mM	2.234	0.0249	2.22857	2.52048	2.64144
	2.234	0.0249	2.24399	2.52568	2.57403
	2.234	0.0249	2.25178	2.5207	2.55408
	2.234	0.0249	2.18861	2.55768	2.57229
	2.234	0.0249	2.21824	2.54926	2.58602
200mM	2.1468	0.047	2.13646	2.38138	2.59777
	2.1468	0.047	2.17101	2.27242	2.58744
	2.1468	0.047	2.12509	2.31048	2.6253
	2.1468	0.047	2.08122	2.35893	2.59361
	2.1468	0.047	2.14677	2.34028	2.60884
300mM	1.86448	0.245	1.8725	2.21945	2.76796
	1.86448	0.245	1.73224	2.23102	2.7083
	1.86448	0.245	1.6182	2.20575	2.74393
	1.86448	0.245	1.54028	2.25791	2.69518
	1.86448	0.245	1.54568	2.24057	2.74743
0mM	2.343	0.0049	2.33529
	2.343	0.0049	2.33711
	2.343	0.0049	2.35067
	2.343	0.0049	2.34759
	2.343	0.0049	2.33555
100mM	2.527	0.013	2.52643
	2.527	0.013	2.51346
	2.527	0.013	2.52471
	2.527	0.013	2.53986
	2.527	0.013	2.51428
200mM	2.342	0.0522	2.35379
	2.342	0.0522	2.28397
	2.342	0.0522	2.37943
	2.342	0.0522	2.37669
	2.342	0.0522	2.29248
300mM	2.245	0.0219	2.23842
	2.245	0.0219	2.22177
	2.245	0.0219	2.19911
	2.245	0.0219	2.26024
	2.245	0.0219	2.23075
	2.0343	0.006	2.04391
	2.0343	0.006	2.02787
	2.0343	0.006	2.02186
	2.0343	0.006	2.03985
	2.0343	0.006	2.02957
	2.604	0.0197	2.62692
	2.604	0.0197	2.57852
	2.604	0.0197	2.61162
	2.604	0.0197	2.58993
	2.604	0.0197	2.60684
	2.604	0.021	2.63824
	2.604	0.021	2.61319
	2.604	0.021	2.60577
	2.604	0.021	2.59414
	2.604	0.021	2.63127
	2.7107	0.0267	2.73406
	2.7107	0.0267	2.75891
	2.7107	0.0267	2.70782
	2.7107	0.0267	2.69144
	2.7107	0.0267	2.72696
