# Supplementary material for: Functional Characterization of AfBBX from Amorpha fruticosa in Enhancing Osmotic and Salt–Alkali Tolerance in Transgenic Tobacco
Source: Int J Mol Sci. 2026 May 28;27(11):4902. doi: 10.3390/ijms27114902 (PMC13256605; doi:10.3390/ijms27114902)
Supplement: Supplementary file 1 [file ijms-27-04902-s001.zip › Supplementary/Data11.xlsx]

## Sheet: 11Bgai
WT	0day	0mM	0.67	0.04	0.713466
WT	0day	0mM	0.67	0.04	0.682328
WT	0day	0mM	0.67	0.04	0.656725
WT	0day	0mM	0.67	0.04	0.650677
WT	0day	0mM	0.67	0.04	0.715566
WT	0day	100mM	0.64	0.05	0.568235
WT	0day	100mM	0.64	0.05	0.611001
WT	0day	100mM	0.64	0.05	0.65049
WT	0day	100mM	0.64	0.05	0.596783
WT	0day	100mM	0.64	0.05	0.595369
WT	0day	200mM	0.55	0.03	0.487836
WT	0day	200mM	0.55	0.03	0.60863
WT	0day	200mM	0.55	0.03	0.537984
WT	0day	200mM	0.55	0.03	0.544492
WT	0day	200mM	0.55	0.03	0.540661
WT	0day	300mM	0.54	0.04	0.476324
WT	0day	300mM	0.54	0.04	0.582963
WT	0day	300mM	0.54	0.04	0.642409
WT	0day	300mM	0.54	0.04	0.592129
WT	0day	300mM	0.54	0.04	0.653203
WT	7day	0mM	0.46	0.03	0.407905
WT	7day	0mM	0.46	0.03	0.501155
WT	7day	0mM	0.46	0.03	0.458868
WT	7day	0mM	0.46	0.03	0.476335
WT	7day	0mM	0.46	0.03	0.451756
WT	7day	100mM	0.46	0.05	0.539727
WT	7day	100mM	0.46	0.05	0.370177
WT	7day	100mM	0.46	0.05	0.464785
WT	7day	100mM	0.46	0.05	0.469189
WT	7day	100mM	0.46	0.05	0.455744
WT	7day	200mM	0.42	0.02	0.417956
WT	7day	200mM	0.42	0.02	0.40412
WT	7day	200mM	0.42	0.02	0.390023
WT	7day	200mM	0.42	0.02	0.395158
WT	7day	200mM	0.42	0.02	0.432001
WT	7day	300mM	0.43	0.04	0.496655
WT	7day	300mM	0.43	0.04	0.488267
WT	7day	300mM	0.43	0.04	0.4416
WT	7day	300mM	0.43	0.04	0.488062
WT	7day	300mM	0.43	0.04	0.485629
#1	0day	0mM	0.64	0.03	0.583208
#1	0day	0mM	0.64	0.03	0.585068
#1	0day	0mM	0.64	0.03	0.594204
#1	0day	0mM	0.64	0.03	0.65439
#1	0day	0mM	0.64	0.03	0.670844
#1	0day	100mM	0.67	0.04	0.704982
#1	0day	100mM	0.67	0.04	0.665331
#1	0day	100mM	0.67	0.04	0.642197
#1	0day	100mM	0.67	0.04	0.681771
#1	0day	100mM	0.67	0.04	0.686508
#1	0day	200mM	0.59	0.02	0.611744
#1	0day	200mM	0.59	0.02	0.613279
#1	0day	200mM	0.59	0.02	0.629983
#1	0day	200mM	0.59	0.02	0.63625
#1	0day	200mM	0.59	0.02	0.565388
#1	0day	300mM	0.59	0.03	0.581505
#1	0day	300mM	0.59	0.03	0.63946
#1	0day	300mM	0.59	0.03	0.647726
#1	0day	300mM	0.59	0.03	0.619414
#1	0day	300mM	0.59	0.03	0.639866
#1	7day	0mM	0.44	0.02	0.438721
#1	7day	0mM	0.44	0.02	0.455278
#1	7day	0mM	0.44	0.02	0.39326
#1	7day	0mM	0.44	0.02	0.435775
#1	7day	0mM	0.44	0.02	0.464616
#1	7day	100mM	0.65	0.04	0.655242
#1	7day	100mM	0.65	0.04	0.623943
#1	7day	100mM	0.65	0.04	0.618073
#1	7day	100mM	0.65	0.04	0.674735
#1	7day	100mM	0.65	0.04	0.673084
#1	7day	200mM	0.55	0.03	0.52
#1	7day	200mM	0.55	0.03	0.563744
#1	7day	200mM	0.55	0.03	0.560098
#1	7day	200mM	0.55	0.03	0.595285
#1	7day	200mM	0.55	0.03	0.533157
#1	7day	300mM	0.22	0.06	0.215533
#1	7day	300mM	0.22	0.06	0.188686
#1	7day	300mM	0.22	0.06	0.189837
#1	7day	300mM	0.22	0.06	0.310307
#1	7day	300mM	0.22	0.06	0.166932
#2	0day	0mM	0.58	0.02	0.597277
#2	0day	0mM	0.58	0.02	0.573809
#2	0day	0mM	0.58	0.02	0.608947
#2	0day	0mM	0.58	0.02	0.551598
#2	0day	0mM	0.58	0.02	0.591401
#2	0day	100mM	0.61	0.03	0.591066
#2	0day	100mM	0.61	0.03	0.557315
#2	0day	100mM	0.61	0.03	0.581881
#2	0day	100mM	0.61	0.03	0.593035
#2	0day	100mM	0.61	0.03	0.645371
#2	0day	200mM	0.6	0.04	0.631143
#2	0day	200mM	0.6	0.04	0.662781
#2	0day	200mM	0.6	0.04	0.576499
#2	0day	200mM	0.6	0.04	0.631152
#2	0day	200mM	0.6	0.04	0.578771
#2	0day	300mM	0.6	0.05	0.548184
#2	0day	300mM	0.6	0.05	0.554287
#2	0day	300mM	0.6	0.05	0.592293
#2	0day	300mM	0.6	0.05	0.642863
#2	0day	300mM	0.6	0.05	0.631484
#2	7day	0mM	0.49	0.03	0.425296
#2	7day	0mM	0.49	0.03	0.522513
#2	7day	0mM	0.49	0.03	0.5111
#2	7day	0mM	0.49	0.03	0.489227
#2	7day	0mM	0.49	0.03	0.443498
#2	7day	100mM	0.56	0.02	0.555894
#2	7day	100mM	0.56	0.02	0.547051
#2	7day	100mM	0.56	0.02	0.534118
#2	7day	100mM	0.56	0.02	0.501154
#2	7day	100mM	0.56	0.02	0.554469
#2	7day	200mM	0.49	0.04	0.427348
#2	7day	200mM	0.49	0.04	0.524448
#2	7day	200mM	0.49	0.04	0.468502
#2	7day	200mM	0.49	0.04	0.459639
#2	7day	200mM	0.49	0.04	0.590754
#2	7day	300mM	0.43	0.02	0.421962
#2	7day	300mM	0.43	0.02	0.420241
#2	7day	300mM	0.43	0.02	0.397604
#2	7day	300mM	0.43	0.02	0.426807
#2	7day	300mM	0.43	0.02	0.464249

## Sheet: 11C
0mM	1.7629	0.06	1.66686	1.41315	1.02919
	1.7629	0.06	1.74019	1.22291	0.988899
	1.7629	0.06	1.84263	1.36834	0.994239
	1.7629	0.06	1.75947	1.46591	1.02509
	1.7629	0.06	1.86564	1.49076	0.971271
100mM	1.6179	0.03	1.60421	1.6242	1.22424
	1.6179	0.03	1.61919	1.61752	1.21891
	1.6179	0.03	1.66447	1.60766	1.21086
	1.6179	0.03	1.63953	1.54553	1.20847
	1.6179	0.03	1.64855	1.57111	1.20832
200mM	1.1849	0.05	1.12048	1.13955	1.6703
	1.1849	0.05	1.25319	1.14319	1.63521
	1.1849	0.05	1.19783	1.12532	1.64967
	1.1849	0.05	1.27928	1.1674	1.56567
	1.1849	0.05	1.30787	1.14525	1.61804
300mM	1.0903	0.07	1.10851	1.21585	1.40841
	1.0903	0.07	1.09771	1.17942	1.37693
	1.0903	0.07	1.03872	1.24088	1.35946
	1.0903	0.07	1.08654	1.21259	1.38051
	1.0903	0.07	1.05891	1.18778	1.41178
0mM	1.3178	0.09	1.25792
	1.3178	0.09	1.36497
	1.3178	0.09	1.39052
	1.3178	0.09	1.39608
	1.3178	0.09	1.26691
100mM	1.6048	0.03	1.5987
	1.6048	0.03	1.55676
	1.6048	0.03	1.57176
	1.6048	0.03	1.59797
	1.6048	0.03	1.62117
200mM	1.1503	0.02	1.13932
	1.1503	0.02	1.14018
	1.1503	0.02	1.1442
	1.1503	0.02	1.14317
	1.1503	0.02	1.13974
300mM	1.2103	0.02	1.20423
	1.2103	0.02	1.22649
	1.2103	0.02	1.17875
	1.2103	0.02	1.22049
	1.2103	0.02	1.16187
	0.9981	0.05	0.986749
	0.9981	0.05	1.05398
	0.9981	0.05	0.979439
	0.9981	0.05	1.02073
	0.9981	0.05	0.981131
	1.2094	0.03	1.22985
	1.2094	0.03	1.23084
	1.2094	0.03	1.20286
	1.2094	0.03	1.22415
	1.2094	0.03	1.24812
	1.6277	0.05	1.5971
	1.6277	0.05	1.6451
	1.6277	0.05	1.67281
	1.6277	0.05	1.58968
	1.6277	0.05	1.60244
	1.3637	0.07	1.46601
	1.3637	0.07	1.3588
	1.3637	0.07	1.35407
	1.3637	0.07	1.3577
	1.3637	0.07	1.38064

## Sheet: 11D
0mM	0.0289	0.0004	0.0282484	0.0257321	0.0222298
	0.0289	0.0004	0.0292627	0.0258075	0.0230528
	0.0289	0.0004	0.0287994	0.0253865	0.0224787
	0.0289	0.0004	0.0289806	0.0257307	0.0218264
	0.0289	0.0004	0.0291696	0.0249826	0.0224874
100mM	0.032	0.0003	0.0316738	0.0304406	0.028421
	0.032	0.0003	0.0320369	0.0303141	0.0293665
	0.032	0.0003	0.032396	0.0302602	0.0286826
	0.032	0.0003	0.0321993	0.0304233	0.0288969
	0.032	0.0003	0.0324729	0.0301337	0.0294374
200mM	0.0372	0.0006	0.0375862	0.0332743	0.03259
	0.0372	0.0006	0.0371696	0.0335291	0.0321302
	0.0372	0.0006	0.0368518	0.0331055	0.032343
	0.0372	0.0006	0.0372683	0.0338563	0.0320049
	0.0372	0.0006	0.036884	0.0328286	0.0321561
300mM	0.0438	0.0002	0.0437934	0.0415898	0.0385657
	0.0438	0.0002	0.0437473	0.0415387	0.0382658
	0.0438	0.0002	0.0437094	0.0416361	0.0384497
	0.0438	0.0002	0.0435787	0.0416531	0.0377118
	0.0438	0.0002	0.0439461	0.0413255	0.0384291
0mM	0.0257	0.0005	0.0258827
	0.0257	0.0005	0.0257657
	0.0257	0.0005	0.026453
	0.0257	0.0005	0.0254246
	0.0257	0.0005	0.0256136
100mM	0.0301	0.0002	0.0302486
	0.0301	0.0002	0.0297502
	0.0301	0.0002	0.0301165
	0.0301	0.0002	0.0301817
	0.0301	0.0002	0.0301589
200mM	0.0333	0.0004	0.0339474
	0.0333	0.0004	0.0331179
	0.0333	0.0004	0.0332222
	0.0333	0.0004	0.0341178
	0.0333	0.0004	0.0332739
300mM	0.0415	0.0001	0.0414275
	0.0415	0.0001	0.0415404
	0.0415	0.0001	0.0416119
	0.0415	0.0001	0.0415634
	0.0415	0.0001	0.041575
0mM	0.0224	0.0004	0.0221826
	0.0224	0.0004	0.02213
	0.0224	0.0004	0.0220893
	0.0224	0.0004	0.0228151
	0.0224	0.0004	0.0219517
100mM	0.029	0.0005	0.0288909
	0.029	0.0005	0.0280135
	0.029	0.0005	0.0286623
	0.029	0.0005	0.0288316
	0.029	0.0005	0.0291737
200mM	0.0323	0.0002	0.0324076
	0.0323	0.0002	0.0322882
	0.0323	0.0002	0.0322924
	0.0323	0.0002	0.0323729
	0.0323	0.0002	0.0321639
300mM	0.0385	0.0003	0.0384855
	0.0385	0.0003	0.0385412
	0.0385	0.0003	0.0387538
	0.0385	0.0003	0.0385482
	0.0385	0.0003	0.038251

## Sheet: 11E
0mM	0.9793	0.1542	0.93541	1.35767	1.6175
	0.9793	0.1542	1.03524	1.37951	1.61716
	0.9793	0.1542	0.842405	1.39617	1.61954
	0.9793	0.1542	1.25407	1.34641	1.61584
	0.9793	0.1542	0.811559	1.41454	1.61475
100mM	1.1033	0.005	1.11617	1.31019	1.48943
	1.1033	0.005	1.09274	1.43394	1.49949
	1.1033	0.005	1.0994	1.39246	1.48276
	1.1033	0.005	1.10229	1.38079	1.53894
	1.1033	0.005	1.0947	1.36949	1.45517
200mM	1.376	0.0269	1.37946	1.58952	1.95159
	1.376	0.0269	1.33693	1.58618	1.92263
	1.376	0.0269	1.38733	1.63235	1.88999
	1.376	0.0269	1.38462	1.58045	1.90364
	1.376	0.0269	1.37918	1.6069	1.89176
300mM	1.0427	0.0312	1.04016	1.15058	1.05642
	1.0427	0.0312	1.02655	1.12981	1.01944
	1.0427	0.0312	1.05729	1.14491	1.01945
	1.0427	0.0312	1.04204	1.15392	0.913246
	1.0427	0.0312	1.04812	1.14203	0.970159
0mM	1.3923	0.0274	1.41741
	1.3923	0.0274	1.36344
	1.3923	0.0274	1.41598
	1.3923	0.0274	1.4045
	1.3923	0.0274	1.42526
100mM	1.4027	0.0473	1.40904
	1.4027	0.0473	1.39151
	1.4027	0.0473	1.33063
	1.4027	0.0473	1.4319
	1.4027	0.0473	1.41811
200mM	1.5987	0.0309	1.58972
	1.5987	0.0309	1.61166
	1.5987	0.0309	1.60626
	1.5987	0.0309	1.61026
	1.5987	0.0309	1.60483
300mM	1.1513	0.0084	1.14857
	1.1513	0.0084	1.15316
	1.1513	0.0084	1.14717
	1.1513	0.0084	1.13668
	1.1513	0.0084	1.15875
0mM	1.6187	0.0044	1.60875
	1.6187	0.0044	1.61779
	1.6187	0.0044	1.61077
	1.6187	0.0044	1.60903
	1.6187	0.0044	1.61903
100mM	1.5215	0.0331	1.56028
	1.5215	0.0331	1.50713
	1.5215	0.0331	1.49881
	1.5215	0.0331	1.55425
	1.5215	0.0331	1.53108
200mM	1.905	0.0319	1.932
	1.905	0.0319	1.85367
	1.905	0.0319	1.97538
	1.905	0.0319	1.92195
	1.905	0.0319	1.89359
300mM	0.979	0.0524	1.00837
	0.979	0.0524	1.05605
	0.979	0.0524	1.0125
	0.979	0.0524	0.990621
	0.979	0.0524	0.949072
