# Supplementary material for: Functional Characterization of AfBBX from Amorpha fruticosa in Enhancing Osmotic and Salt–Alkali Tolerance in Transgenic Tobacco
Source: Int J Mol Sci. 2026 May 28;27(11):4902. doi: 10.3390/ijms27114902 (PMC13256605; doi:10.3390/ijms27114902)
Supplement: Supplementary file 1 [file ijms-27-04902-s001.zip › Supplementary/Figure10.xlsx]

## Sheet: 10B
			FV/FM	Mean	SE
WT	0day	0mM	0.632458	0.63	0.02
WT	0day	0mM	0.632634
WT	0day	0mM	0.624974
WT	0day	0mM	0.637165
WT	0day	0mM	0.599024
WT	0day	100mM	0.436955	0.45	0.03
WT	0day	100mM	0.447261
WT	0day	100mM	0.451225
WT	0day	100mM	0.429044
WT	0day	100mM	0.464025
WT	0day	200mM	0.572622	0.59	0.04
WT	0day	200mM	0.584243
WT	0day	200mM	0.61078
WT	0day	200mM	0.541869
WT	0day	200mM	0.583257
WT	0day	300mM	0.569071	0.58	0.02
WT	0day	300mM	0.615106
WT	0day	300mM	0.555636
WT	0day	300mM	0.578141
WT	0day	300mM	0.589411
WT	7day	0mM	0.581127	0.59	0.04
WT	7day	0mM	0.643035
WT	7day	0mM	0.56482
WT	7day	0mM	0.520428
WT	7day	0mM	0.56176
WT	7day	100mM	0.366336	0.43	0.03
WT	7day	100mM	0.431933
WT	7day	100mM	0.406613
WT	7day	100mM	0.429822
WT	7day	100mM	0.465522
WT	7day	200mM	0.497573	0.53	0.05
WT	7day	200mM	0.550235
WT	7day	200mM	0.560274
WT	7day	200mM	0.527313
WT	7day	200mM	0.573333
WT	7day	300mM	0.564078	0.53	0.02
WT	7day	300mM	0.514159
WT	7day	300mM	0.519791
WT	7day	300mM	0.527641
WT	7day	300mM	0.524799
#1	0day	0mM	0.567963	0.58	0.03
#1	0day	0mM	0.613576
#1	0day	0mM	0.591615
#1	0day	0mM	0.597699
#1	0day	0mM	0.567577
#1	0day	100mM	0.502114	0.5	0.02
#1	0day	100mM	0.492579
#1	0day	100mM	0.513921
#1	0day	100mM	0.511391
#1	0day	100mM	0.517658
#1	0day	200mM	0.592891	0.56	0.03
#1	0day	200mM	0.559025
#1	0day	200mM	0.612721
#1	0day	200mM	0.539964
#1	0day	200mM	0.621438
#1	0day	300mM	0.593574	0.56	0.04
#1	0day	300mM	0.522093
#1	0day	300mM	0.604061
#1	0day	300mM	0.522257
#1	0day	300mM	0.56246
#1	7day	0mM	0.559109	0.55	0.02
#1	7day	0mM	0.552862
#1	7day	0mM	0.546937
#1	7day	0mM	0.565292
#1	7day	0mM	0.577266
#1	7day	100mM	0.498415	0.49	0.05
#1	7day	100mM	0.595339
#1	7day	100mM	0.515435
#1	7day	100mM	0.371806
#1	7day	100mM	0.506666
#1	7day	200mM	0.539102	0.54	0.02
#1	7day	200mM	0.581674
#1	7day	200mM	0.518393
#1	7day	200mM	0.513075
#1	7day	200mM	0.520604
#1	7day	300mM	0.491202	0.54	0.03
#1	7day	300mM	0.527859
#1	7day	300mM	0.566262
#1	7day	300mM	0.494323
#1	7day	300mM	0.557248
#2	0day	0mM	0.507879	0.53	0.02
#2	0day	0mM	0.543167
#2	0day	0mM	0.520628
#2	0day	0mM	0.555082
#2	0day	0mM	0.482382
#2	0day	100mM	0.502273	0.53	0.04
#2	0day	100mM	0.534899
#2	0day	100mM	0.475185
#2	0day	100mM	0.50422
#2	0day	100mM	0.496122
#2	0day	200mM	0.54792	0.57	0.02
#2	0day	200mM	0.5489
#2	0day	200mM	0.525392
#2	0day	200mM	0.57671
#2	0day	200mM	0.521945
#2	0day	300mM	0.604454	0.6	0.03
#2	0day	300mM	0.605548
#2	0day	300mM	0.645802
#2	0day	300mM	0.547275
#2	0day	300mM	0.581987
#2	7day	0mM	0.537767	0.54	0.03
#2	7day	0mM	0.549723
#2	7day	0mM	0.517558
#2	7day	0mM	0.557967
#2	7day	0mM	0.534106
#2	7day	100mM	0.517708	0.51	0.03
#2	7day	100mM	0.504431
#2	7day	100mM	0.489486
#2	7day	100mM	0.464789
#2	7day	100mM	0.523758
#2	7day	200mM	0.620037	0.55	0.04
#2	7day	200mM	0.529708
#2	7day	200mM	0.528137
#2	7day	200mM	0.51073
#2	7day	200mM	0.523184
#2	7day	300mM	0.617592	0.59	0.05
#2	7day	300mM	0.593093
#2	7day	300mM	0.59898
#2	7day	300mM	0.581773
#2	7day	300mM	0.501467

## Sheet: 10C
	0					100					200					300
WT	0.882579	0.881867	0.892416	0.895161	0.901379	1.3856	1.37755	1.36059	1.35653	1.42359	1.67187	1.73407	1.70432	1.75548	1.7321	1.23031	1.22319	1.25659	1.23751	1.20501
#1	1.39903	1.38077	1.42833	1.41603	1.42624	1.43909	1.44884	1.44001	1.46634	1.41301	1.50637	1.47422	1.48859	1.52514	1.52001	1.70177	1.73652	1.71839	1.68722	1.68369
#2	1.01263	1.04872	1.03698	1.04803	1.02682	1.54449	1.55362	1.54306	1.49314	1.55262	2.13269	2.10385	2.08751	2.09448	2.11712	2.68215	2.66945	2.6984	2.67601	2.71119

## Sheet: 10D
	0					100					200					300
WT	0.022896	0.024743	0.023561	0.023674	0.023045	0.030714	0.031836	0.031533	0.031863	0.031154	0.036105	0.035844	0.036108	0.036149	0.036222	0.041121	0.041112	0.041308	0.041429	0.040835
#1	0.022514	0.022028	0.022082	0.022381	0.021678	0.028258	0.028193	0.027635	0.028611	0.0284	0.033534	0.032976	0.033417	0.033667	0.03239	0.038696	0.03959	0.039161	0.038987	0.03924
#2	0.019725	0.019494	0.019571	0.019083	0.019224	0.025139	0.025391	0.024585	0.025139	0.025475	0.0323	0.032321	0.03322	0.032581	0.032245	0.037832	0.037	0.038467	0.036045	0.037829

## Sheet: 10E
	0					100					200					300
WT	2.24301	2.22285	2.28056	2.22668	2.23544	2.18897	2.30381	2.24369	2.28394	2.19306	2.15352	2.08523	2.15846	2.10271	2.20135	1.64858	1.66392	1.87176	2.21356	1.94308
#1	2.34524	2.34268	2.34412	2.3484	2.3461	2.52048	2.52568	2.5207	2.55768	2.54926	2.38138	2.27242	2.31048	2.35893	2.34028	2.21945	2.23102	2.20575	2.25791	2.24057
#2	2.02803	2.04088	2.03978	2.03152	2.02676	2.64144	2.57403	2.55408	2.57229	2.58602	2.59777	2.58744	2.6253	2.59361	2.60884	2.76796	2.7083	2.74393	2.69518	2.74743
