# Supplementary material for: Functional Characterization of AfBBX from Amorpha fruticosa in Enhancing Osmotic and Salt–Alkali Tolerance in Transgenic Tobacco
Source: Int J Mol Sci. 2026 May 28;27(11):4902. doi: 10.3390/ijms27114902 (PMC13256605; doi:10.3390/ijms27114902)
Supplement: Supplementary file 1 [file ijms-27-04902-s001.zip › Supplementary/Figure11.xlsx]

## Sheet: 11b
			FV/FM
WT	0day	0mM	0.685703
WT	0day	0mM	0.703939
WT	0day	0mM	0.617575
WT	0day	0mM	0.704674
WT	0day	0mM	0.668914
WT	0day	100mM	0.561759
WT	0day	100mM	0.587415
WT	0day	100mM	0.558827
WT	0day	100mM	0.661112
WT	0day	100mM	0.566145
WT	0day	200mM	0.569389
WT	0day	200mM	0.546749
WT	0day	200mM	0.47335
WT	0day	200mM	0.564761
WT	0day	200mM	0.612989
WT	0day	300mM	0.595232
WT	0day	300mM	0.599497
WT	0day	300mM	0.501741
WT	0day	300mM	0.493365
WT	0day	300mM	0.603195
WT	7day	0mM	0.500226
WT	7day	0mM	0.442933
WT	7day	0mM	0.440683
WT	7day	0mM	0.494407
WT	7day	0mM	0.438069
WT	7day	100mM	0.475827
WT	7day	100mM	0.481451
WT	7day	100mM	0.417357
WT	7day	100mM	0.448195
WT	7day	100mM	0.463456
WT	7day	200mM	0.372775
WT	7day	200mM	0.399849
WT	7day	200mM	0.416006
WT	7day	200mM	0.433523
WT	7day	200mM	0.382079
WT	7day	300mM	0.352093
WT	7day	300mM	0.477413
WT	7day	300mM	0.42101
WT	7day	300mM	0.463592
WT	7day	300mM	0.446086
#1	0day	0mM	0.632613
#1	0day	0mM	0.69015
#1	0day	0mM	0.649122
#1	0day	0mM	0.66265
#1	0day	0mM	0.665673
#1	0day	100mM	0.661259
#1	0day	100mM	0.691302
#1	0day	100mM	0.672204
#1	0day	100mM	0.732455
#1	0day	100mM	0.811403
#1	0day	200mM	0.628945
#1	0day	200mM	0.607386
#1	0day	200mM	0.581983
#1	0day	200mM	0.584543
#1	0day	200mM	0.597628
#1	0day	300mM	0.547729
#1	0day	300mM	0.618597
#1	0day	300mM	0.584036
#1	0day	300mM	0.64359
#1	0day	300mM	0.569101
#1	7day	0mM	0.428749
#1	7day	0mM	0.391445
#1	7day	0mM	0.430475
#1	7day	0mM	0.439351
#1	7day	0mM	0.424293
#1	7day	100mM	0.638542
#1	7day	100mM	0.606605
#1	7day	100mM	0.641056
#1	7day	100mM	0.601204
#1	7day	100mM	0.694624
#1	7day	200mM	0.510114
#1	7day	200mM	0.554247
#1	7day	200mM	0.599151
#1	7day	200mM	0.507679
#1	7day	200mM	0.603262
#1	7day	300mM	0.157303
#1	7day	300mM	0.223707
#1	7day	300mM	0.278006
#1	7day	300mM	0.294658
#1	7day	300mM	0.247943
#2	0day	0mM	0.55564
#2	0day	0mM	0.579514
#2	0day	0mM	0.595182
#2	0day	0mM	0.570696
#2	0day	0mM	0.58614
#2	0day	100mM	0.628568
#2	0day	100mM	0.622656
#2	0day	100mM	0.570043
#2	0day	100mM	0.632632
#2	0day	100mM	0.639867
#2	0day	200mM	0.647482
#2	0day	200mM	0.641387
#2	0day	200mM	0.611498
#2	0day	200mM	0.708712
#2	0day	200mM	0.582053
#2	0day	300mM	0.492076
#2	0day	300mM	0.663839
#2	0day	300mM	0.591185
#2	0day	300mM	0.592725
#2	0day	300mM	0.612255
#2	7day	0mM	0.455516
#2	7day	0mM	0.562177
#2	7day	0mM	0.489308
#2	7day	0mM	0.507285
#2	7day	0mM	0.443057
#2	7day	100mM	0.550606
#2	7day	100mM	0.537531
#2	7day	100mM	0.532227
#2	7day	100mM	0.540608
#2	7day	100mM	0.562518
#2	7day	200mM	0.527464
#2	7day	200mM	0.392559
#2	7day	200mM	0.50751
#2	7day	200mM	0.488494
#2	7day	200mM	0.499946
#2	7day	300mM	0.437631
#2	7day	300mM	0.41536
#2	7day	300mM	0.441741
#2	7day	300mM	0.405527
#2	7day	300mM	0.426796

## Sheet: 11C
	0					100					200					300
WT	1.74416	1.78019	1.80721	1.68706	1.75428	1.64288	1.64278	1.56279	1.62297	1.61266	1.1788	1.29985	1.16641	1.07641	1.20625	1.23294	1.06675	1.00666	1.06052	1.09612
#1	1.41315	1.22291	1.36834	1.46591	1.49076	1.6242	1.61752	1.60766	1.54553	1.5711	1.13955	1.14319	1.12532	1.1674	1.14525	1.21585	1.17942	1.24088	1.21259	1.18778
#2	1.02919	0.988899	0.994239	1.02509	0.971271	1.22424	1.21891	1.21086	1.20847	1.20832	1.6703	1.63521	1.64967	1.56567	1.61804	1.4084	1.37693	1.35946	1.38051	1.41178

## Sheet: 11D
	0					100					200					300
WT	0.028931	0.0289909	0.0283842	0.0290661	0.0300143	0.0321904	0.0319494	0.0317486	0.0323529	0.0319162	0.0369521	0.0377268	0.0369863	0.0376339	0.0361432	0.043646	0.0437785	0.0437994	0.0438816	0.043522
#1	0.0257321	0.0258075	0.0253865	0.0257307	0.0249826	0.0304406	0.0303141	0.0302602	0.0304233	0.0301337	0.0332743	0.0335291	0.0331055	0.0338563	0.0328286	0.0415898	0.0415387	0.0416361	0.0416531	0.0413256
#2	0.0222298	0.0230528	0.0224787	0.0218264	0.0224874	0.028421	0.0293665	0.0286826	0.0288969	0.0294374	0.03259	0.0321302	0.032343	0.0320049	0.0321561	0.0385657	0.0382658	0.0384497	0.0377118	0.0384291

## Sheet: 11E
	0					100					200					300
WT	1.01638	1.05952	1.00369	1.2026	0.970225	1.1015	1.10266	1.10448	1.09929	1.09725	1.34105	1.38352	1.4154	1.36944	1.38192	1.04437	0.992986	1.07863	1.03923	1.00453
#1	1.35767	1.37951	1.39617	1.34641	1.41454	1.31019	1.43394	1.39246	1.38079	1.36949	1.58952	1.58618	1.63235	1.58045	1.6069	1.15058	1.12981	1.14491	1.15392	1.14203
#2	1.61749	1.61716	1.61954	1.61584	1.61475	1.48943	1.49949	1.48276	1.53894	1.45517	1.95159	1.92263	1.88999	1.90365	1.89176	1.05642	1.01944	1.01945	0.913246	0.970159
