# Supplementary material for: Functional Characterization of AfBBX from Amorpha fruticosa in Enhancing Osmotic and Salt–Alkali Tolerance in Transgenic Tobacco
Source: Int J Mol Sci. 2026 May 28;27(11):4902. doi: 10.3390/ijms27114902 (PMC13256605; doi:10.3390/ijms27114902)
Supplement: Supplementary file 1 [file ijms-27-04902-s001.zip › Supplementary/Figure5.xlsx]

## Sheet: 5B
	0					125					150					175
WT	100	100.07	99.98	100.02	99.93	83.51	78.56	75.3	79.63	79.36	12.4	6.3	11.43	13.02	7.48	5.35	4.23	4.69	8.58	3.2
#1	100.14	99.9429	99.7434	100.185	100.099	92.9573	88.8773	89.2867	94.8595	93.3799	15.4137	15.4743	12.0787	20.9251	18.07	0.486147	1.42982	1.442	0.704034	0.931445
#2	100.013	99.8921	100.045	100.023	100.009	90.0747	95.845	87.4501	94.2115	96.8617	39.1823	32.8677	23.5453	34.8292	29.0932	10.5573	9.11599	8.2335	5.80535	9.67612

## Sheet: 5C
	0					125					150					175
WT	35.7	33.71	34.49	31.98	33.11	9.93	8.75	10.02	10.56	9.01	4.91	4.77	4.69	4.12	4.72	0.67	0.68	0.53	0.88	0.71
#1	19.3039	19.4421	18.7729	18.5379	17.8355	14.5775	13.9705	14.4705	14.4863	15.5901	5.79119	6.68504	6.37385	6.13429	6.20291	1.32949	1.19523	1.09788	1.01407	0.486401
#2	26.2514	27.079	25.1327	25.5407	25.2505	14.477	13.8253	14.3063	15.923	15.6006	8.90268	7.7127	7.76874	9.50805	8.71521	3.93144	4.2	2.71264	3.48749	3.60102

## Sheet: 5D
	0					125					150					175
WT	1.77	1.46	1.17	1.57	1.5	5.06	5.53	5.45	5.04	4.93	11.16	10.03	9.82	9.8	10.45
#1	1.78194	1.41286	2.39245	1.52146	1.92363	2.50494	2.04577	2.29104	2.24157	2.4782	5.47171	5.09023	5.2451	4.46168	5.11056
#2	1.24123	1.62466	1.66136	1.74734	2.04696	2.52721	1.93059	2.13238	1.85218	2.16906	4.6499	4.37076	5.0208	4.73938	4.48711

## Sheet: 5E
	0					2.5					5					7.5
WT	31.43	33.03	32.23	31.57	33.46	25.84	26.28	25.92	22.89	22.81	15.7	15.01	13.29	13.67	15.43	6.15	5.45	5.27	4.95	5.2
#1	30.0666	30.7576	29.4058	29.1925	28.1357	25.4712	26.8667	26.3408	26.4454	24.7336	18.7616	18.6157	19.1039	19.2222	18.2967	7.98441	10.4921	8.68598	8.38117	8.98474
#2	32.1851	33.3695	31.4801	33.1003	32.2161	26.5432	26.0509	26.6927	26.1609	26.2979	16.3187	17.6763	18.6173	18.7728	18.3476	7.00828	7.99713	8.14778	7.68241	7.30674

## Sheet: 5F
	0					2.5					5					7.5
WT	0.96	1.17	1.15	1.01	1.13	1.07	1.06	1	1.01	1.01	0.96	0.92	0.9	0.99	1.04	1.03	1.05	1.04	1	0.98
#1	0.381441	0.379791	0.444535	0.429021	0.554817	1.38511	1.12345	1.10205	1.22246	1.1826	0.581428	0.722931	0.575999	0.645547	0.586594	1.08828	1.10139	1.1051	1.10137	1.11498
#2	0.362006	0.434248	0.403499	0.274712	0.349669	0.866106	0.944129	1.03022	0.899863	0.932102	0.928453	0.989016	1.02607	0.980083	1.00072	0.953077	0.960422	0.953428	0.948449	0.917628

## Sheet: 5G
	0					2.5					5					7.5
WT	100.35	99.78	99.73	99.99	99.86	73.01	76.53	76.68	78.1	77.6	3.56	12.38	8.23	7.62	11.55	16.34	14.34	6.12	15.97	14.07
#1	99.7132	100.156	99.7706	100.37	99.6025	94.4388	98.7789	84.2516	89.5603	92.8515	20.8004	22.429	16.5512	16.385	23.1681	28.0252	30.2168	36.3146	29.5282	28.9137
#2	99.974	100.562	100.179	100.095	99.7159	95.0414	94.523	95.7208	96.6309	95.7409	52.9983	34.0141	35.7284	43.2109	41.7134	30.8295	33.9705	31.0319	28.5351	32.776
