# Supplementary material for: Functional Characterization of AfBBX from Amorpha fruticosa in Enhancing Osmotic and Salt–Alkali Tolerance in Transgenic Tobacco
Source: Int J Mol Sci. 2026 May 28;27(11):4902. doi: 10.3390/ijms27114902 (PMC13256605; doi:10.3390/ijms27114902)
Supplement: Supplementary file 1 [file ijms-27-04902-s001.zip › Supplementary/Figure6.xlsx]

## Sheet: 6B
	0					125					150					175
WT	129.34	120.32	110.23	105.82	126.56	123.06	113.01	113.3	133.5	141.07	107.55	77.42	96.06	72.41	90.95	82.11	85.97	101.27	98.78	87.19
#1	116.505	119.101	98.0322	136.833	127.096	93.5585	97.7903	100.268	98.8131	96.8704	62.8435	75.7999	67.932	66.9288	67.4551	92.228	98.5906	95.6756	78.5503	77.5039
#2	121.687	159.723	96.9468	111.804	122.809	144.694	119.567	106.947	138.578	120.679	112.599	104.413	112.671	117.133	119.444	97.639	105.29	94.3801	99.3446	100.462

## Sheet: 6C
	0					125					150					175
WT	4.29	2.56	3.38	3.69	2.67	3.2	3.01	2.45	2.83	3.23	2	1.49	1.94	1.84	1.08	0.96	1.92	1.95	2	1.94
#1	3.25719	3.5998	4.14736	2.65509	3.388	3.0956	2.89601	3.86671	2.76251	3.48808	1.90262	1.90568	3.08698	2.93559	2.87631	1.072	1.33225	2.56136	2.27775	1.97054
#2	2.94072	3.33355	3.40315	2.47119	3.2522	5.58734	6.27619	4.67488	5.43782	2.66017	2.13359	2.32116	3.02659	1.91013	1.88054	2.58074	2.4632	2.81896	1.50488	2.97661

## Sheet: 6D
	0					125					150					175
WT	1.86	1.6	1.63	1.6	1.49	2.82	2.59	3.1	2.34	2.92	2.63	2.52	3.26	3.8	4.3	2.62	3.86	3.07	3.63	3.26
#1	1.49641	1.69855	1.53363	1.30504	1.44222	2.0399	2.21241	2.39522	3.14973	2.96631	2.37302	1.20548	2.48641	3.00937	1.62127	3.1558	2.68924	2.75039	2.36636	2.48574
#2	0.99219	0.680564	1.7119	0.927635	0.992571	1.82754	2.14423	2.29412	1.85887	2.36227	2.51234	2.16237	2.14891	2.4538	2.44199	2.79324	2.86207	1.72235	2.2622	2.28359
