# Supplementary material for: Functional Characterization of AfBBX from Amorpha fruticosa in Enhancing Osmotic and Salt–Alkali Tolerance in Transgenic Tobacco
Source: Int J Mol Sci. 2026 May 28;27(11):4902. doi: 10.3390/ijms27114902 (PMC13256605; doi:10.3390/ijms27114902)
Supplement: Supplementary file 1 [file ijms-27-04902-s001.zip › Supplementary/Figure7.xlsx]

## Sheet: 7B
	0					2.5					5					7.5
WT	31.67	31.52	30.58	33.7	30.46	16.1	16.38	15.91	16.39	14.88	12.36	13.17	11.7	12.92	12.61	8.21	6.43	8.1	5.98	5.24
#1	26.9951	29.9471	29.5873	26.9993	26.4875	18.7766	17.7195	19.248	20.4514	20.7017	16.4171	16.9979	15.1825	14.5588	14.5287	12.4857	10.2497	11.097	11.1376	11.0972
#2	24.628	24.1494	23.5734	24.4038	24.8055	16.1073	17.848	14.6431	16.6289	18.5899	13.9978	14.8427	14.99	13.9762	15.787	10.1277	10.6221	10.1006	9.72174	10.1538

## Sheet: 7C
	0					2.5					5					7.5
WT	31.67	31.52	30.58	33.7	30.46	16.1	16.38	15.91	16.39	14.88	12.36	13.17	11.7	12.92	12.61	8.21	6.43	8.1	5.98	5.24
#1	26.9951	29.9471	29.5873	26.9993	26.4875	18.7766	17.7195	19.248	20.4514	20.7017	16.4171	16.9979	15.1825	14.5588	14.5287	12.4857	10.2497	11.097	11.1376	11.0972
#2	24.628	24.1494	23.5734	24.4038	24.8055	16.1073	17.848	14.6431	16.6289	18.5899	13.9978	14.8427	14.99	13.9762	15.787	10.1277	10.6221	10.1006	9.72174	10.1538

## Sheet: 7D
	0					225					250					300
WT	89.51	102.8	89.39	60.44	68.56	158.71	149.62	129.28	135.75	155.72	170.16	114.61	100.35	127.16	81.35	170.93	196.85	175.71	164.67	218.97
#1	88.463	72.2594	74.2961	86.6347	48.7558	73.9217	91.2839	97.0582	80.9712	89.8887	120.355	117.461	119.7	113.404	111.817	53.5301	91.696	109.51	117.443	75.8613
#2	40.883	60.6414	47.9243	80.6144	76.8831	99.3095	101.888	93.339	89.1762	104.164	82.8669	123.449	85.5387	90.9011	130.039	90.6927	90.9993	75.1059	96.2778	97.8635
