# Supplementary material for: Functional Characterization of AfBBX from Amorpha fruticosa in Enhancing Osmotic and Salt–Alkali Tolerance in Transgenic Tobacco
Source: Int J Mol Sci. 2026 May 28;27(11):4902. doi: 10.3390/ijms27114902 (PMC13256605; doi:10.3390/ijms27114902)
Supplement: Supplementary file 1 [file ijms-27-04902-s001.zip › Supplementary/Figure8.xlsx]

## Sheet: 8B
	0					225					250					300
WT	84.37	84.1	103.85	66.48	73.7	50.14	45.6	40.59	47.41	51.74	42.34	48.38	50.89	54.05	49.55	38.15	55.19	43.21	50.16	32.61
#1	94.3099	90.3931	75.5852	86.0417	83.0097	63.4249	50.3558	81.4417	58.1636	64.7402	44.1872	53.9388	52.7227	53.3103	62.8638	69.1122	70.9939	68.9048	63.4037	77.9869
#2	67.5373	80.0285	99.4032	79.792	73.0484	61.2716	67.3465	54.6487	62.4629	59.4523	59.1825	63.0395	77.3523	56.4552	69.6538	59.1519	49.1993	56.914	60.1912	51.1996

## Sheet: 8C
	0					225					250					300
WT	4.44	4.3	4.25	3.69	3.56	4.64	4.57	4.7	4.55	4.7	5.57	5.71	4.52	2.57	1.69	2.25	2.75	3.5	3.09	3.18
#1	2.92435	4.08657	4.4749	3.75503	3.31379	2.54512	2.99299	3.40843	3.1967	2.85662	4.5964	4.6677	4.65141	4.65572	4.63844	4.1129	4.21894	4.1492	5.26728	3.03662
#2	3.55679	4.00014	3.55545	4.38383	3.75958	2.6702	3.15289	3.88376	2.63559	3.55495	4.60156	4.43042	4.80007	5.09972	4.77995	2.92842	2.26307	3.73152	3.05272	4.35247

## Sheet: 8D
	0					225					250					300
WT	33.1	81.61	72.43	59.16	52.78	122.42	159.8	143.61	154.47	139.65	133.55	216.65	143.57	97.98	95.24	181.97	199.69	170.48	161.95	186.39
#1	87.6757	102.22	22.4232	52.8948	50.5924	57.8553	81.3503	86.8338	97.8018	101.769	116.494	115.05	118.349	117.382	109.698	111.511	111.31	143.147	89.0922	65.0861
#2	97.1226	68.0512	85.9666	66.0977	93.9454	62.319	96.104	121.703	88.7195	69.3372	83.454	62.1328	98.5899	81.1663	66.9602	110.109	79.8546	93.7097	102.095	95.1334
