# Supplementary material for: Functional Characterization of AfBBX from Amorpha fruticosa in Enhancing Osmotic and Salt–Alkali Tolerance in Transgenic Tobacco
Source: Int J Mol Sci. 2026 May 28;27(11):4902. doi: 10.3390/ijms27114902 (PMC13256605; doi:10.3390/ijms27114902)
Supplement: Supplementary file 1 [file ijms-27-04902-s001.zip › Supplementary/Figure9.xlsx]

## Sheet: 9b
WT	0day	Control	0.55139
WT	0day	Control	0.523045
WT	0day	Control	0.51366
WT	0day	Control	0.553713
WT	0day	Control	0.561467
WT	0day	Experiment	0.605411
WT	0day	Experiment	0.59322
WT	0day	Experiment	0.537857
WT	0day	Experiment	0.576371
WT	0day	Experiment	0.643375
WT	7day	Control	0.598685
WT	7day	Control	0.606625
WT	7day	Control	0.639433
WT	7day	Control	0.595563
WT	7day	Control	0.598377
WT	7day	Experiment	0.215194
WT	7day	Experiment	0.384954
WT	7day	Experiment	0.358635
WT	7day	Experiment	0.414253
WT	7day	Experiment	0.307357
#1	0day	Control	0.588325
#1	0day	Control	0.624846
#1	0day	Control	0.55695
#1	0day	Control	0.585422
#1	0day	Control	0.515526
#1	0day	Experiment	0.629211
#1	0day	Experiment	0.6426
#1	0day	Experiment	0.583886
#1	0day	Experiment	0.605463
#1	0day	Experiment	0.703245
#1	7day	Control	0.639599
#1	7day	Control	0.633171
#1	7day	Control	0.675317
#1	7day	Control	0.648997
#1	7day	Control	0.663951
#1	7day	Experiment	0.438943
#1	7day	Experiment	0.463262
#1	7day	Experiment	0.451815
#1	7day	Experiment	0.455168
#1	7day	Experiment	0.443272
#2	0day	Control	0.600797
#2	0day	Control	0.620064
#2	0day	Control	0.601721
#2	0day	Control	0.641147
#2	0day	Control	0.662552
#2	0day	Experiment	0.577304
#2	0day	Experiment	0.558708
#2	0day	Experiment	0.489067
#2	0day	Experiment	0.616286
#2	0day	Experiment	0.561268
#2	7day	Control	0.483384
#2	7day	Control	0.474876
#2	7day	Control	0.460993
#2	7day	Control	0.417635
#2	7day	Control	0.401609
#2	7day	Experiment	0.597055
#2	7day	Experiment	0.641447
#2	7day	Experiment	0.585045
#2	7day	Experiment	0.553654
#2	7day	Experiment	0.65562

## Sheet: 9C
	control					experiment
WT	0.8	0.75	0.74	0.81	0.72	0.44	0.42	0.46	0.43	0.44
#1	0.751868	0.653103	0.757889	0.774406	0.650495	0.7609	0.66784	0.676261	0.752877	0.748766
#2	1.0433	0.94634	0.924187	0.961632	0.920916	0.812433	0.730949	0.847465	0.746725	0.809951

## Sheet: 9d
	control					experiment
WT	0.031847	0.032158	0.029286	0.029139	0.029674	0.046186	0.049862	0.049333	0.048923	0.046093
#1	0.030025	0.029406	0.027665	0.027169	0.025371	0.038505	0.036455	0.036864	0.037775	0.039315
#2	0.024809	0.025136	0.025579	0.025428	0.02285	0.034292	0.03441	0.033864	0.034866	0.034561

## Sheet: Sheet4
	control					experiment
WT	1.624	1.67849	1.61586	1.31101	1.49148	2.00896	2.36199	2.1683	2.07467	2.15088
#1	1.54099	1.53204	1.53745	1.5608	1.54033	2.48436	2.02141	2.6278	2.10099	2.90529
#2	1.26921	1.25499	1.20492	1.21423	1.1549	3.05525	3.04921	3.09282	3.05598	3.16936
